# Supplementary material for: Pan-caspase inhibitors induce secretion of HIV-1 latency reversal agent lymphotoxin-alpha from cytokine-primed NK cells
Source: Cell Death Discov. 2025 Feb 4;11:44. doi: 10.1038/s41420-025-02330-1 (PMC11794648; doi:10.1038/s41420-025-02330-1)
Supplement: Supplementary file 2 — Supplementary data set 1 [file 41420_2025_2330_MOESM2_ESM.csv]

SampleID	Index	OlinkID	UniProt	Assay	MissingFreq	Panel	Panel_Lot_Nr	PlateID	QC_Warning	LOD	NPX	Normalization	Assay_Warning
C_DMSO12_2	1	OID20419	P60568	IL2	0.0909	Inflammation	B14806	Q-04230_A_SS222042	PASS	0.6286	12.4209	Plate control	PASS
H_PMAI4_4	2	OID20419	P60568	IL2	0.0909	Inflammation	B14806	Q-04230_A_SS222042	PASS	0.6286	12.5347	Plate control	PASS
D_ZVAD4_4	3	OID20419	P60568	IL2	0.0909	Inflammation	B14806	Q-04230_A_SS222042	PASS	0.6286	12.4175	Plate control	PASS
E_ZVAD12_2	4	OID20419	P60568	IL2	0.0909	Inflammation	B14806	Q-04230_A_SS222042	PASS	0.6286	12.4607	Plate control	PASS
K_NKAB12_2	5	OID20419	P60568	IL2	0.0909	Inflammation	B14806	Q-04230_A_SS222042	PASS	0.6286	12.4391	Plate control	PASS
D_ZVAD4_1	6	OID20419	P60568	IL2	0.0909	Inflammation	B14806	Q-04230_A_SS222042	PASS	0.6286	12.3804	Plate control	PASS
CONTROL_SAMPLE_CSAS2-1	12	OID20419	P60568	IL2	0.0909	Inflammation	B14806	Q-04230_A_SS222042	PASS	0.6286	0.0744	Plate control	PASS
B_DMSO4_4	13	OID20419	P60568	IL2	0.0909	Inflammation	B14806	Q-04230_A_SS222042	PASS	0.6286	12.4604	Plate control	PASS
H_PMAI4_2	14	OID20419	P60568	IL2	0.0909	Inflammation	B14806	Q-04230_A_SS222042	PASS	0.6286	12.6557	Plate control	PASS
B_DMSO4_3	15	OID20419	P60568	IL2	0.0909	Inflammation	B14806	Q-04230_A_SS222042	PASS	0.6286	12.5638	Plate control	PASS
I_PMAI12_4	16	OID20419	P60568	IL2	0.0909	Inflammation	B14806	Q-04230_A_SS222042	PASS	0.6286	12.5725	Plate control	PASS
D_ZVAD4_3	17	OID20419	P60568	IL2	0.0909	Inflammation	B14806	Q-04230_A_SS222042	WARN	0.6286	12.5018	Plate control	PASS
K_NKAB12_3	18	OID20419	P60568	IL2	0.0909	Inflammation	B14806	Q-04230_A_SS222042	PASS	0.6286	12.4108	Plate control	PASS
CONTROL_SAMPLE_CSAS2-2	24	OID20419	P60568	IL2	0.0909	Inflammation	B14806	Q-04230_A_SS222042	PASS	0.6286	-0.0001	Plate control	PASS
A_BLANK_2	25	OID20419	P60568	IL2	0.0909	Inflammation	B14806	Q-04230_A_SS222042	PASS	0.6286	-0.2039	Plate control	PASS
F_EMRI4_4	26	OID20419	P60568	IL2	0.0909	Inflammation	B14806	Q-04230_A_SS222042	PASS	0.6286	12.404	Plate control	PASS
E_ZVAD12_1	27	OID20419	P60568	IL2	0.0909	Inflammation	B14806	Q-04230_A_SS222042	PASS	0.6286	12.4762	Plate control	PASS
J_NKAB4_4	28	OID20419	P60568	IL2	0.0909	Inflammation	B14806	Q-04230_A_SS222042	PASS	0.6286	12.5297	Plate control	PASS
H_PMAI4_1	29	OID20419	P60568	IL2	0.0909	Inflammation	B14806	Q-04230_A_SS222042	PASS	0.6286	12.6199	Plate control	PASS
F_EMRI4_3	30	OID20419	P60568	IL2	0.0909	Inflammation	B14806	Q-04230_A_SS222042	PASS	0.6286	12.4597	Plate control	PASS
C_DMSO12_4	37	OID20419	P60568	IL2	0.0909	Inflammation	B14806	Q-04230_A_SS222042	PASS	0.6286	12.4532	Plate control	PASS
G_EMRI12_4	38	OID20419	P60568	IL2	0.0909	Inflammation	B14806	Q-04230_A_SS222042	PASS	0.6286	12.496	Plate control	PASS
C_DMSO12_3	39	OID20419	P60568	IL2	0.0909	Inflammation	B14806	Q-04230_A_SS222042	PASS	0.6286	12.3466	Plate control	PASS
H_PMAI4_3	40	OID20419	P60568	IL2	0.0909	Inflammation	B14806	Q-04230_A_SS222042	PASS	0.6286	12.6325	Plate control	PASS
A_BLANK_3	41	OID20419	P60568	IL2	0.0909	Inflammation	B14806	Q-04230_A_SS222042	PASS	0.6286	-0.1774	Plate control	PASS
G_EMRI12_1	42	OID20419	P60568	IL2	0.0909	Inflammation	B14806	Q-04230_A_SS222042	PASS	0.6286	12.6068	Plate control	PASS
A_BLANK_4	49	OID20419	P60568	IL2	0.0909	Inflammation	B14806	Q-04230_A_SS222042	PASS	0.6286	-0.1408	Plate control	PASS
K_NKAB12_1	50	OID20419	P60568	IL2	0.0909	Inflammation	B14806	Q-04230_A_SS222042	PASS	0.6286	12.5095	Plate control	PASS
J_NKAB4_2	51	OID20419	P60568	IL2	0.0909	Inflammation	B14806	Q-04230_A_SS222042	PASS	0.6286	12.6321	Plate control	PASS
I_PMAI12_1	52	OID20419	P60568	IL2	0.0909	Inflammation	B14806	Q-04230_A_SS222042	PASS	0.6286	12.614	Plate control	PASS
G_EMRI12_2	53	OID20419	P60568	IL2	0.0909	Inflammation	B14806	Q-04230_A_SS222042	WARN	0.6286	12.387	Plate control	PASS
F_EMRI4_1	61	OID20419	P60568	IL2	0.0909	Inflammation	B14806	Q-04230_A_SS222042	PASS	0.6286	12.4915	Plate control	PASS
J_NKAB4_3	62	OID20419	P60568	IL2	0.0909	Inflammation	B14806	Q-04230_A_SS222042	PASS	0.6286	12.4945	Plate control	PASS
D_ZVAD4_2	63	OID20419	P60568	IL2	0.0909	Inflammation	B14806	Q-04230_A_SS222042	PASS	0.6286	12.3916	Plate control	PASS
K_NKAB12_4	64	OID20419	P60568	IL2	0.0909	Inflammation	B14806	Q-04230_A_SS222042	PASS	0.6286	12.3809	Plate control	PASS
B_DMSO4_1	65	OID20419	P60568	IL2	0.0909	Inflammation	B14806	Q-04230_A_SS222042	PASS	0.6286	12.6172	Plate control	PASS
F_EMRI4_2	73	OID20419	P60568	IL2	0.0909	Inflammation	B14806	Q-04230_A_SS222042	PASS	0.6286	12.4863	Plate control	PASS
A_BLANK_1	74	OID20419	P60568	IL2	0.0909	Inflammation	B14806	Q-04230_A_SS222042	PASS	0.6286	-0.1824	Plate control	PASS
E_ZVAD12_4	75	OID20419	P60568	IL2	0.0909	Inflammation	B14806	Q-04230_A_SS222042	PASS	0.6286	12.5109	Plate control	PASS
I_PMAI12_2	76	OID20419	P60568	IL2	0.0909	Inflammation	B14806	Q-04230_A_SS222042	PASS	0.6286	12.5768	Plate control	PASS
B_DMSO4_2	77	OID20419	P60568	IL2	0.0909	Inflammation	B14806	Q-04230_A_SS222042	PASS	0.6286	12.4015	Plate control	PASS
J_NKAB4_1	85	OID20419	P60568	IL2	0.0909	Inflammation	B14806	Q-04230_A_SS222042	PASS	0.6286	12.5107	Plate control	PASS
G_EMRI12_3	86	OID20419	P60568	IL2	0.0909	Inflammation	B14806	Q-04230_A_SS222042	PASS	0.6286	12.4384	Plate control	PASS
C_DMSO12_1	87	OID20419	P60568	IL2	0.0909	Inflammation	B14806	Q-04230_A_SS222042	PASS	0.6286	12.4193	Plate control	PASS
E_ZVAD12_3	88	OID20419	P60568	IL2	0.0909	Inflammation	B14806	Q-04230_A_SS222042	PASS	0.6286	12.5126	Plate control	PASS
I_PMAI12_3	89	OID20419	P60568	IL2	0.0909	Inflammation	B14806	Q-04230_A_SS222042	PASS	0.6286	12.6569	Plate control	PASS
C_DMSO12_2	1	OID20420	Q13651	IL10RA	1	Inflammation	B14806	Q-04230_A_SS222042	PASS	-0.2405	-1.2091	Plate control	PASS
H_PMAI4_4	2	OID20420	Q13651	IL10RA	1	Inflammation	B14806	Q-04230_A_SS222042	PASS	-0.2405	-1.2821	Plate control	PASS
D_ZVAD4_4	3	OID20420	Q13651	IL10RA	1	Inflammation	B14806	Q-04230_A_SS222042	PASS	-0.2405	-1.3078	Plate control	PASS
E_ZVAD12_2	4	OID20420	Q13651	IL10RA	1	Inflammation	B14806	Q-04230_A_SS222042	PASS	-0.2405	-1.3502	Plate control	PASS
K_NKAB12_2	5	OID20420	Q13651	IL10RA	1	Inflammation	B14806	Q-04230_A_SS222042	PASS	-0.2405	-1.0388	Plate control	PASS
D_ZVAD4_1	6	OID20420	Q13651	IL10RA	1	Inflammation	B14806	Q-04230_A_SS222042	PASS	-0.2405	-1.6696	Plate control	PASS
CONTROL_SAMPLE_CSAS2-1	12	OID20420	Q13651	IL10RA	1	Inflammation	B14806	Q-04230_A_SS222042	PASS	-0.2405	-0.5471	Plate control	PASS
B_DMSO4_4	13	OID20420	Q13651	IL10RA	1	Inflammation	B14806	Q-04230_A_SS222042	PASS	-0.2405	-1.0521	Plate control	PASS
H_PMAI4_2	14	OID20420	Q13651	IL10RA	1	Inflammation	B14806	Q-04230_A_SS222042	PASS	-0.2405	-0.9581	Plate control	PASS
B_DMSO4_3	15	OID20420	Q13651	IL10RA	1	Inflammation	B14806	Q-04230_A_SS222042	PASS	-0.2405	-0.7901	Plate control	PASS
I_PMAI12_4	16	OID20420	Q13651	IL10RA	1	Inflammation	B14806	Q-04230_A_SS222042	PASS	-0.2405	-1.237	Plate control	PASS
D_ZVAD4_3	17	OID20420	Q13651	IL10RA	1	Inflammation	B14806	Q-04230_A_SS222042	WARN	-0.2405	-0.9133	Plate control	PASS
K_NKAB12_3	18	OID20420	Q13651	IL10RA	1	Inflammation	B14806	Q-04230_A_SS222042	PASS	-0.2405	-1.3043	Plate control	PASS
CONTROL_SAMPLE_CSAS2-2	24	OID20420	Q13651	IL10RA	1	Inflammation	B14806	Q-04230_A_SS222042	PASS	-0.2405	-0.4708	Plate control	PASS
A_BLANK_2	25	OID20420	Q13651	IL10RA	1	Inflammation	B14806	Q-04230_A_SS222042	PASS	-0.2405	-0.8472	Plate control	PASS
F_EMRI4_4	26	OID20420	Q13651	IL10RA	1	Inflammation	B14806	Q-04230_A_SS222042	PASS	-0.2405	-1.4114	Plate control	PASS
E_ZVAD12_1	27	OID20420	Q13651	IL10RA	1	Inflammation	B14806	Q-04230_A_SS222042	PASS	-0.2405	-0.9932	Plate control	PASS
J_NKAB4_4	28	OID20420	Q13651	IL10RA	1	Inflammation	B14806	Q-04230_A_SS222042	PASS	-0.2405	-1.3529	Plate control	PASS
H_PMAI4_1	29	OID20420	Q13651	IL10RA	1	Inflammation	B14806	Q-04230_A_SS222042	PASS	-0.2405	-0.6144	Plate control	PASS
F_EMRI4_3	30	OID20420	Q13651	IL10RA	1	Inflammation	B14806	Q-04230_A_SS222042	PASS	-0.2405	-1.1343	Plate control	PASS
C_DMSO12_4	37	OID20420	Q13651	IL10RA	1	Inflammation	B14806	Q-04230_A_SS222042	PASS	-0.2405	-1.4174	Plate control	PASS
G_EMRI12_4	38	OID20420	Q13651	IL10RA	1	Inflammation	B14806	Q-04230_A_SS222042	PASS	-0.2405	-1.1999	Plate control	PASS
C_DMSO12_3	39	OID20420	Q13651	IL10RA	1	Inflammation	B14806	Q-04230_A_SS222042	PASS	-0.2405	-1.2675	Plate control	PASS
H_PMAI4_3	40	OID20420	Q13651	IL10RA	1	Inflammation	B14806	Q-04230_A_SS222042	PASS	-0.2405	-1.2511	Plate control	PASS
A_BLANK_3	41	OID20420	Q13651	IL10RA	1	Inflammation	B14806	Q-04230_A_SS222042	PASS	-0.2405	-0.6638	Plate control	PASS
G_EMRI12_1	42	OID20420	Q13651	IL10RA	1	Inflammation	B14806	Q-04230_A_SS222042	PASS	-0.2405	-0.7456	Plate control	PASS
A_BLANK_4	49	OID20420	Q13651	IL10RA	1	Inflammation	B14806	Q-04230_A_SS222042	PASS	-0.2405	-1.0418	Plate control	PASS
K_NKAB12_1	50	OID20420	Q13651	IL10RA	1	Inflammation	B14806	Q-04230_A_SS222042	PASS	-0.2405	-1.4475	Plate control	PASS
J_NKAB4_2	51	OID20420	Q13651	IL10RA	1	Inflammation	B14806	Q-04230_A_SS222042	PASS	-0.2405	-1.3069	Plate control	PASS
I_PMAI12_1	52	OID20420	Q13651	IL10RA	1	Inflammation	B14806	Q-04230_A_SS222042	PASS	-0.2405	-1.3032	Plate control	PASS
G_EMRI12_2	53	OID20420	Q13651	IL10RA	1	Inflammation	B14806	Q-04230_A_SS222042	WARN	-0.2405	-1.3542	Plate control	PASS
F_EMRI4_1	61	OID20420	Q13651	IL10RA	1	Inflammation	B14806	Q-04230_A_SS222042	PASS	-0.2405	-1.666	Plate control	PASS
J_NKAB4_3	62	OID20420	Q13651	IL10RA	1	Inflammation	B14806	Q-04230_A_SS222042	PASS	-0.2405	-1.4343	Plate control	PASS
D_ZVAD4_2	63	OID20420	Q13651	IL10RA	1	Inflammation	B14806	Q-04230_A_SS222042	PASS	-0.2405	-1.4191	Plate control	PASS
K_NKAB12_4	64	OID20420	Q13651	IL10RA	1	Inflammation	B14806	Q-04230_A_SS222042	PASS	-0.2405	-1.502	Plate control	PASS
B_DMSO4_1	65	OID20420	Q13651	IL10RA	1	Inflammation	B14806	Q-04230_A_SS222042	PASS	-0.2405	-1.1255	Plate control	PASS
F_EMRI4_2	73	OID20420	Q13651	IL10RA	1	Inflammation	B14806	Q-04230_A_SS222042	PASS	-0.2405	-1.4114	Plate control	PASS
A_BLANK_1	74	OID20420	Q13651	IL10RA	1	Inflammation	B14806	Q-04230_A_SS222042	PASS	-0.2405	-1.2764	Plate control	PASS
E_ZVAD12_4	75	OID20420	Q13651	IL10RA	1	Inflammation	B14806	Q-04230_A_SS222042	PASS	-0.2405	-1.5315	Plate control	PASS
I_PMAI12_2	76	OID20420	Q13651	IL10RA	1	Inflammation	B14806	Q-04230_A_SS222042	PASS	-0.2405	-1.4455	Plate control	PASS
B_DMSO4_2	77	OID20420	Q13651	IL10RA	1	Inflammation	B14806	Q-04230_A_SS222042	PASS	-0.2405	-1.6492	Plate control	PASS
J_NKAB4_1	85	OID20420	Q13651	IL10RA	1	Inflammation	B14806	Q-04230_A_SS222042	PASS	-0.2405	-1.9903	Plate control	PASS
G_EMRI12_3	86	OID20420	Q13651	IL10RA	1	Inflammation	B14806	Q-04230_A_SS222042	PASS	-0.2405	-2.1744	Plate control	PASS
C_DMSO12_1	87	OID20420	Q13651	IL10RA	1	Inflammation	B14806	Q-04230_A_SS222042	PASS	-0.2405	-2.1743	Plate control	PASS
E_ZVAD12_3	88	OID20420	Q13651	IL10RA	1	Inflammation	B14806	Q-04230_A_SS222042	PASS	-0.2405	-2.2076	Plate control	PASS
I_PMAI12_3	89	OID20420	Q13651	IL10RA	1	Inflammation	B14806	Q-04230_A_SS222042	PASS	-0.2405	-1.6195	Plate control	PASS
C_DMSO12_2	1	OID20421	Q13219	PAPPA	1	Inflammation	B14806	Q-04230_A_SS222042	PASS	-1.6037	-4.2099	Plate control	PASS
H_PMAI4_4	2	OID20421	Q13219	PAPPA	1	Inflammation	B14806	Q-04230_A_SS222042	PASS	-1.6037	-6.702	Plate control	PASS
D_ZVAD4_4	3	OID20421	Q13219	PAPPA	1	Inflammation	B14806	Q-04230_A_SS222042	PASS	-1.6037	-2.6701	Plate control	PASS
E_ZVAD12_2	4	OID20421	Q13219	PAPPA	1	Inflammation	B14806	Q-04230_A_SS222042	PASS	-1.6037	-3.5301	Plate control	PASS
K_NKAB12_2	5	OID20421	Q13219	PAPPA	1	Inflammation	B14806	Q-04230_A_SS222042	PASS	-1.6037	-4.2888	Plate control	PASS
D_ZVAD4_1	6	OID20421	Q13219	PAPPA	1	Inflammation	B14806	Q-04230_A_SS222042	PASS	-1.6037	-5.0269	Plate control	PASS
CONTROL_SAMPLE_CSAS2-1	12	OID20421	Q13219	PAPPA	1	Inflammation	B14806	Q-04230_A_SS222042	PASS	-1.6037	-0.7731	Plate control	PASS
B_DMSO4_4	13	OID20421	Q13219	PAPPA	1	Inflammation	B14806	Q-04230_A_SS222042	PASS	-1.6037	-7.1531	Plate control	PASS
H_PMAI4_2	14	OID20421	Q13219	PAPPA	1	Inflammation	B14806	Q-04230_A_SS222042	PASS	-1.6037	-3.8841	Plate control	PASS
B_DMSO4_3	15	OID20421	Q13219	PAPPA	1	Inflammation	B14806	Q-04230_A_SS222042	PASS	-1.6037	-5.3087	Plate control	PASS
I_PMAI12_4	16	OID20421	Q13219	PAPPA	1	Inflammation	B14806	Q-04230_A_SS222042	PASS	-1.6037	-4.1082	Plate control	PASS
D_ZVAD4_3	17	OID20421	Q13219	PAPPA	1	Inflammation	B14806	Q-04230_A_SS222042	WARN	-1.6037	-4.1271	Plate control	PASS
K_NKAB12_3	18	OID20421	Q13219	PAPPA	1	Inflammation	B14806	Q-04230_A_SS222042	PASS	-1.6037	-5.624	Plate control	PASS
CONTROL_SAMPLE_CSAS2-2	24	OID20421	Q13219	PAPPA	1	Inflammation	B14806	Q-04230_A_SS222042	PASS	-1.6037	-1.0253	Plate control	PASS
A_BLANK_2	25	OID20421	Q13219	PAPPA	1	Inflammation	B14806	Q-04230_A_SS222042	PASS	-1.6037	-3.5702	Plate control	PASS
F_EMRI4_4	26	OID20421	Q13219	PAPPA	1	Inflammation	B14806	Q-04230_A_SS222042	PASS	-1.6037	-4.1392	Plate control	PASS
E_ZVAD12_1	27	OID20421	Q13219	PAPPA	1	Inflammation	B14806	Q-04230_A_SS222042	PASS	-1.6037	-4.1095	Plate control	PASS
J_NKAB4_4	28	OID20421	Q13219	PAPPA	1	Inflammation	B14806	Q-04230_A_SS222042	PASS	-1.6037	-4.4691	Plate control	PASS
H_PMAI4_1	29	OID20421	Q13219	PAPPA	1	Inflammation	B14806	Q-04230_A_SS222042	PASS	-1.6037	-5.7306	Plate control	PASS
F_EMRI4_3	30	OID20421	Q13219	PAPPA	1	Inflammation	B14806	Q-04230_A_SS222042	PASS	-1.6037	-3.7546	Plate control	PASS
C_DMSO12_4	37	OID20421	Q13219	PAPPA	1	Inflammation	B14806	Q-04230_A_SS222042	PASS	-1.6037	-4.3241	Plate control	PASS
G_EMRI12_4	38	OID20421	Q13219	PAPPA	1	Inflammation	B14806	Q-04230_A_SS222042	PASS	-1.6037	-3.7739	Plate control	PASS
C_DMSO12_3	39	OID20421	Q13219	PAPPA	1	Inflammation	B14806	Q-04230_A_SS222042	PASS	-1.6037	-2.5513	Plate control	PASS
H_PMAI4_3	40	OID20421	Q13219	PAPPA	1	Inflammation	B14806	Q-04230_A_SS222042	PASS	-1.6037	-6.6337	Plate control	PASS
A_BLANK_3	41	OID20421	Q13219	PAPPA	1	Inflammation	B14806	Q-04230_A_SS222042	PASS	-1.6037	-9.9727	Plate control	PASS
G_EMRI12_1	42	OID20421	Q13219	PAPPA	1	Inflammation	B14806	Q-04230_A_SS222042	PASS	-1.6037	-3.3666	Plate control	PASS
A_BLANK_4	49	OID20421	Q13219	PAPPA	1	Inflammation	B14806	Q-04230_A_SS222042	PASS	-1.6037	-5.7922	Plate control	PASS
K_NKAB12_1	50	OID20421	Q13219	PAPPA	1	Inflammation	B14806	Q-04230_A_SS222042	PASS	-1.6037	-4.4785	Plate control	PASS
J_NKAB4_2	51	OID20421	Q13219	PAPPA	1	Inflammation	B14806	Q-04230_A_SS222042	PASS	-1.6037	-6.1732	Plate control	PASS
I_PMAI12_1	52	OID20421	Q13219	PAPPA	1	Inflammation	B14806	Q-04230_A_SS222042	PASS	-1.6037	-2.5074	Plate control	PASS
G_EMRI12_2	53	OID20421	Q13219	PAPPA	1	Inflammation	B14806	Q-04230_A_SS222042	WARN	-1.6037	-4.4131	Plate control	PASS
F_EMRI4_1	61	OID20421	Q13219	PAPPA	1	Inflammation	B14806	Q-04230_A_SS222042	PASS	-1.6037	-4.9488	Plate control	PASS
J_NKAB4_3	62	OID20421	Q13219	PAPPA	1	Inflammation	B14806	Q-04230_A_SS222042	PASS	-1.6037	-5.9906	Plate control	PASS
D_ZVAD4_2	63	OID20421	Q13219	PAPPA	1	Inflammation	B14806	Q-04230_A_SS222042	PASS	-1.6037	-4.8959	Plate control	PASS
K_NKAB12_4	64	OID20421	Q13219	PAPPA	1	Inflammation	B14806	Q-04230_A_SS222042	PASS	-1.6037	-4.8089	Plate control	PASS
B_DMSO4_1	65	OID20421	Q13219	PAPPA	1	Inflammation	B14806	Q-04230_A_SS222042	PASS	-1.6037	-5.0728	Plate control	PASS
F_EMRI4_2	73	OID20421	Q13219	PAPPA	1	Inflammation	B14806	Q-04230_A_SS222042	PASS	-1.6037	-4.1677	Plate control	PASS
A_BLANK_1	74	OID20421	Q13219	PAPPA	1	Inflammation	B14806	Q-04230_A_SS222042	PASS	-1.6037	-3.2888	Plate control	PASS
E_ZVAD12_4	75	OID20421	Q13219	PAPPA	1	Inflammation	B14806	Q-04230_A_SS222042	PASS	-1.6037	-6.841	Plate control	PASS
I_PMAI12_2	76	OID20421	Q13219	PAPPA	1	Inflammation	B14806	Q-04230_A_SS222042	PASS	-1.6037	-4.4198	Plate control	PASS
B_DMSO4_2	77	OID20421	Q13219	PAPPA	1	Inflammation	B14806	Q-04230_A_SS222042	PASS	-1.6037	-7.2637	Plate control	PASS
J_NKAB4_1	85	OID20421	Q13219	PAPPA	1	Inflammation	B14806	Q-04230_A_SS222042	PASS	-1.6037	-6.0181	Plate control	PASS
G_EMRI12_3	86	OID20421	Q13219	PAPPA	1	Inflammation	B14806	Q-04230_A_SS222042	PASS	-1.6037	-4.3723	Plate control	PASS
C_DMSO12_1	87	OID20421	Q13219	PAPPA	1	Inflammation	B14806	Q-04230_A_SS222042	PASS	-1.6037	-7.1641	Plate control	PASS
E_ZVAD12_3	88	OID20421	Q13219	PAPPA	1	Inflammation	B14806	Q-04230_A_SS222042	PASS	-1.6037	-7.0648	Plate control	PASS
I_PMAI12_3	89	OID20421	Q13219	PAPPA	1	Inflammation	B14806	Q-04230_A_SS222042	PASS	-1.6037	-6.6792	Plate control	PASS
C_DMSO12_2	1	OID20422	Q9UHF4	IL20RA	0.9773	Inflammation	B14806	Q-04230_A_SS222042	PASS	-0.0709	-0.801	Plate control	PASS
H_PMAI4_4	2	OID20422	Q9UHF4	IL20RA	0.9773	Inflammation	B14806	Q-04230_A_SS222042	PASS	-0.0709	-0.5088	Plate control	PASS
D_ZVAD4_4	3	OID20422	Q9UHF4	IL20RA	0.9773	Inflammation	B14806	Q-04230_A_SS222042	PASS	-0.0709	-0.6827	Plate control	PASS
E_ZVAD12_2	4	OID20422	Q9UHF4	IL20RA	0.9773	Inflammation	B14806	Q-04230_A_SS222042	PASS	-0.0709	-0.3243	Plate control	PASS
K_NKAB12_2	5	OID20422	Q9UHF4	IL20RA	0.9773	Inflammation	B14806	Q-04230_A_SS222042	PASS	-0.0709	-1.3868	Plate control	PASS
D_ZVAD4_1	6	OID20422	Q9UHF4	IL20RA	0.9773	Inflammation	B14806	Q-04230_A_SS222042	PASS	-0.0709	-0.8337	Plate control	PASS
CONTROL_SAMPLE_CSAS2-1	12	OID20422	Q9UHF4	IL20RA	0.9773	Inflammation	B14806	Q-04230_A_SS222042	PASS	-0.0709	-0.0881	Plate control	PASS
B_DMSO4_4	13	OID20422	Q9UHF4	IL20RA	0.9773	Inflammation	B14806	Q-04230_A_SS222042	PASS	-0.0709	-0.8917	Plate control	PASS
H_PMAI4_2	14	OID20422	Q9UHF4	IL20RA	0.9773	Inflammation	B14806	Q-04230_A_SS222042	PASS	-0.0709	-0.2528	Plate control	PASS
B_DMSO4_3	15	OID20422	Q9UHF4	IL20RA	0.9773	Inflammation	B14806	Q-04230_A_SS222042	PASS	-0.0709	-0.04	Plate control	PASS
I_PMAI12_4	16	OID20422	Q9UHF4	IL20RA	0.9773	Inflammation	B14806	Q-04230_A_SS222042	PASS	-0.0709	-0.1504	Plate control	PASS
D_ZVAD4_3	17	OID20422	Q9UHF4	IL20RA	0.9773	Inflammation	B14806	Q-04230_A_SS222042	WARN	-0.0709	-0.3645	Plate control	PASS
K_NKAB12_3	18	OID20422	Q9UHF4	IL20RA	0.9773	Inflammation	B14806	Q-04230_A_SS222042	PASS	-0.0709	-0.7606	Plate control	PASS
CONTROL_SAMPLE_CSAS2-2	24	OID20422	Q9UHF4	IL20RA	0.9773	Inflammation	B14806	Q-04230_A_SS222042	PASS	-0.0709	0.0551	Plate control	PASS
A_BLANK_2	25	OID20422	Q9UHF4	IL20RA	0.9773	Inflammation	B14806	Q-04230_A_SS222042	PASS	-0.0709	-0.3384	Plate control	PASS
F_EMRI4_4	26	OID20422	Q9UHF4	IL20RA	0.9773	Inflammation	B14806	Q-04230_A_SS222042	PASS	-0.0709	-1.1453	Plate control	PASS
E_ZVAD12_1	27	OID20422	Q9UHF4	IL20RA	0.9773	Inflammation	B14806	Q-04230_A_SS222042	PASS	-0.0709	-1.2855	Plate control	PASS
J_NKAB4_4	28	OID20422	Q9UHF4	IL20RA	0.9773	Inflammation	B14806	Q-04230_A_SS222042	PASS	-0.0709	-1.6452	Plate control	PASS
H_PMAI4_1	29	OID20422	Q9UHF4	IL20RA	0.9773	Inflammation	B14806	Q-04230_A_SS222042	PASS	-0.0709	-0.5144	Plate control	PASS
F_EMRI4_3	30	OID20422	Q9UHF4	IL20RA	0.9773	Inflammation	B14806	Q-04230_A_SS222042	PASS	-0.0709	-0.3618	Plate control	PASS
C_DMSO12_4	37	OID20422	Q9UHF4	IL20RA	0.9773	Inflammation	B14806	Q-04230_A_SS222042	PASS	-0.0709	-0.6257	Plate control	PASS
G_EMRI12_4	38	OID20422	Q9UHF4	IL20RA	0.9773	Inflammation	B14806	Q-04230_A_SS222042	PASS	-0.0709	-0.7276	Plate control	PASS
C_DMSO12_3	39	OID20422	Q9UHF4	IL20RA	0.9773	Inflammation	B14806	Q-04230_A_SS222042	PASS	-0.0709	-0.6729	Plate control	PASS
H_PMAI4_3	40	OID20422	Q9UHF4	IL20RA	0.9773	Inflammation	B14806	Q-04230_A_SS222042	PASS	-0.0709	-0.1469	Plate control	PASS
A_BLANK_3	41	OID20422	Q9UHF4	IL20RA	0.9773	Inflammation	B14806	Q-04230_A_SS222042	PASS	-0.0709	-0.7114	Plate control	PASS
G_EMRI12_1	42	OID20422	Q9UHF4	IL20RA	0.9773	Inflammation	B14806	Q-04230_A_SS222042	PASS	-0.0709	-0.6098	Plate control	PASS
A_BLANK_4	49	OID20422	Q9UHF4	IL20RA	0.9773	Inflammation	B14806	Q-04230_A_SS222042	PASS	-0.0709	-1.2771	Plate control	PASS
K_NKAB12_1	50	OID20422	Q9UHF4	IL20RA	0.9773	Inflammation	B14806	Q-04230_A_SS222042	PASS	-0.0709	-1.102	Plate control	PASS
J_NKAB4_2	51	OID20422	Q9UHF4	IL20RA	0.9773	Inflammation	B14806	Q-04230_A_SS222042	PASS	-0.0709	-0.3796	Plate control	PASS
I_PMAI12_1	52	OID20422	Q9UHF4	IL20RA	0.9773	Inflammation	B14806	Q-04230_A_SS222042	PASS	-0.0709	-1.8279	Plate control	PASS
G_EMRI12_2	53	OID20422	Q9UHF4	IL20RA	0.9773	Inflammation	B14806	Q-04230_A_SS222042	WARN	-0.0709	-1.0746	Plate control	PASS
F_EMRI4_1	61	OID20422	Q9UHF4	IL20RA	0.9773	Inflammation	B14806	Q-04230_A_SS222042	PASS	-0.0709	-1.1863	Plate control	PASS
J_NKAB4_3	62	OID20422	Q9UHF4	IL20RA	0.9773	Inflammation	B14806	Q-04230_A_SS222042	PASS	-0.0709	-1.5422	Plate control	PASS
D_ZVAD4_2	63	OID20422	Q9UHF4	IL20RA	0.9773	Inflammation	B14806	Q-04230_A_SS222042	PASS	-0.0709	-1.7309	Plate control	PASS
K_NKAB12_4	64	OID20422	Q9UHF4	IL20RA	0.9773	Inflammation	B14806	Q-04230_A_SS222042	PASS	-0.0709	-0.702	Plate control	PASS
B_DMSO4_1	65	OID20422	Q9UHF4	IL20RA	0.9773	Inflammation	B14806	Q-04230_A_SS222042	PASS	-0.0709	-0.816	Plate control	PASS
F_EMRI4_2	73	OID20422	Q9UHF4	IL20RA	0.9773	Inflammation	B14806	Q-04230_A_SS222042	PASS	-0.0709	-1.3438	Plate control	PASS
A_BLANK_1	74	OID20422	Q9UHF4	IL20RA	0.9773	Inflammation	B14806	Q-04230_A_SS222042	PASS	-0.0709	-0.8238	Plate control	PASS
E_ZVAD12_4	75	OID20422	Q9UHF4	IL20RA	0.9773	Inflammation	B14806	Q-04230_A_SS222042	PASS	-0.0709	-0.9582	Plate control	PASS
I_PMAI12_2	76	OID20422	Q9UHF4	IL20RA	0.9773	Inflammation	B14806	Q-04230_A_SS222042	PASS	-0.0709	-0.2173	Plate control	PASS
B_DMSO4_2	77	OID20422	Q9UHF4	IL20RA	0.9773	Inflammation	B14806	Q-04230_A_SS222042	PASS	-0.0709	-0.9373	Plate control	PASS
J_NKAB4_1	85	OID20422	Q9UHF4	IL20RA	0.9773	Inflammation	B14806	Q-04230_A_SS222042	PASS	-0.0709	-0.6499	Plate control	PASS
G_EMRI12_3	86	OID20422	Q9UHF4	IL20RA	0.9773	Inflammation	B14806	Q-04230_A_SS222042	PASS	-0.0709	-2.2589	Plate control	PASS
C_DMSO12_1	87	OID20422	Q9UHF4	IL20RA	0.9773	Inflammation	B14806	Q-04230_A_SS222042	PASS	-0.0709	-1.3705	Plate control	PASS
E_ZVAD12_3	88	OID20422	Q9UHF4	IL20RA	0.9773	Inflammation	B14806	Q-04230_A_SS222042	PASS	-0.0709	-1.2112	Plate control	PASS
I_PMAI12_3	89	OID20422	Q9UHF4	IL20RA	0.9773	Inflammation	B14806	Q-04230_A_SS222042	PASS	-0.0709	-1.2308	Plate control	PASS
C_DMSO12_2	1	OID20423	P63241	EIF5A	0.9545	Inflammation	B14806	Q-04230_A_SS222042	PASS	0.5203	0.0074	Plate control	PASS
H_PMAI4_4	2	OID20423	P63241	EIF5A	0.9545	Inflammation	B14806	Q-04230_A_SS222042	PASS	0.5203	-0.0911	Plate control	PASS
D_ZVAD4_4	3	OID20423	P63241	EIF5A	0.9545	Inflammation	B14806	Q-04230_A_SS222042	PASS	0.5203	0.0826	Plate control	PASS
E_ZVAD12_2	4	OID20423	P63241	EIF5A	0.9545	Inflammation	B14806	Q-04230_A_SS222042	PASS	0.5203	0.5609	Plate control	PASS
K_NKAB12_2	5	OID20423	P63241	EIF5A	0.9545	Inflammation	B14806	Q-04230_A_SS222042	PASS	0.5203	0.1576	Plate control	PASS
D_ZVAD4_1	6	OID20423	P63241	EIF5A	0.9545	Inflammation	B14806	Q-04230_A_SS222042	PASS	0.5203	0.0152	Plate control	PASS
CONTROL_SAMPLE_CSAS2-1	12	OID20423	P63241	EIF5A	0.9545	Inflammation	B14806	Q-04230_A_SS222042	PASS	0.5203	-0.0011	Plate control	PASS
B_DMSO4_4	13	OID20423	P63241	EIF5A	0.9545	Inflammation	B14806	Q-04230_A_SS222042	PASS	0.5203	-0.1904	Plate control	PASS
H_PMAI4_2	14	OID20423	P63241	EIF5A	0.9545	Inflammation	B14806	Q-04230_A_SS222042	PASS	0.5203	0.8959	Plate control	PASS
B_DMSO4_3	15	OID20423	P63241	EIF5A	0.9545	Inflammation	B14806	Q-04230_A_SS222042	PASS	0.5203	0.3446	Plate control	PASS
I_PMAI12_4	16	OID20423	P63241	EIF5A	0.9545	Inflammation	B14806	Q-04230_A_SS222042	PASS	0.5203	0.4441	Plate control	PASS
D_ZVAD4_3	17	OID20423	P63241	EIF5A	0.9545	Inflammation	B14806	Q-04230_A_SS222042	WARN	0.5203	-0.02	Plate control	PASS
K_NKAB12_3	18	OID20423	P63241	EIF5A	0.9545	Inflammation	B14806	Q-04230_A_SS222042	PASS	0.5203	0.084	Plate control	PASS
CONTROL_SAMPLE_CSAS2-2	24	OID20423	P63241	EIF5A	0.9545	Inflammation	B14806	Q-04230_A_SS222042	PASS	0.5203	0.1045	Plate control	PASS
A_BLANK_2	25	OID20423	P63241	EIF5A	0.9545	Inflammation	B14806	Q-04230_A_SS222042	PASS	0.5203	0.015	Plate control	PASS
F_EMRI4_4	26	OID20423	P63241	EIF5A	0.9545	Inflammation	B14806	Q-04230_A_SS222042	PASS	0.5203	-0.228	Plate control	PASS
E_ZVAD12_1	27	OID20423	P63241	EIF5A	0.9545	Inflammation	B14806	Q-04230_A_SS222042	PASS	0.5203	0.0402	Plate control	PASS
J_NKAB4_4	28	OID20423	P63241	EIF5A	0.9545	Inflammation	B14806	Q-04230_A_SS222042	PASS	0.5203	0.1055	Plate control	PASS
H_PMAI4_1	29	OID20423	P63241	EIF5A	0.9545	Inflammation	B14806	Q-04230_A_SS222042	PASS	0.5203	0.4724	Plate control	PASS
F_EMRI4_3	30	OID20423	P63241	EIF5A	0.9545	Inflammation	B14806	Q-04230_A_SS222042	PASS	0.5203	0.5072	Plate control	PASS
C_DMSO12_4	37	OID20423	P63241	EIF5A	0.9545	Inflammation	B14806	Q-04230_A_SS222042	PASS	0.5203	0.0367	Plate control	PASS
G_EMRI12_4	38	OID20423	P63241	EIF5A	0.9545	Inflammation	B14806	Q-04230_A_SS222042	PASS	0.5203	-0.2201	Plate control	PASS
C_DMSO12_3	39	OID20423	P63241	EIF5A	0.9545	Inflammation	B14806	Q-04230_A_SS222042	PASS	0.5203	0.1696	Plate control	PASS
H_PMAI4_3	40	OID20423	P63241	EIF5A	0.9545	Inflammation	B14806	Q-04230_A_SS222042	PASS	0.5203	0.3623	Plate control	PASS
A_BLANK_3	41	OID20423	P63241	EIF5A	0.9545	Inflammation	B14806	Q-04230_A_SS222042	PASS	0.5203	0.1151	Plate control	PASS
G_EMRI12_1	42	OID20423	P63241	EIF5A	0.9545	Inflammation	B14806	Q-04230_A_SS222042	PASS	0.5203	0.4803	Plate control	PASS
A_BLANK_4	49	OID20423	P63241	EIF5A	0.9545	Inflammation	B14806	Q-04230_A_SS222042	PASS	0.5203	-0.2431	Plate control	PASS
K_NKAB12_1	50	OID20423	P63241	EIF5A	0.9545	Inflammation	B14806	Q-04230_A_SS222042	PASS	0.5203	0.4448	Plate control	PASS
J_NKAB4_2	51	OID20423	P63241	EIF5A	0.9545	Inflammation	B14806	Q-04230_A_SS222042	PASS	0.5203	0.1661	Plate control	PASS
I_PMAI12_1	52	OID20423	P63241	EIF5A	0.9545	Inflammation	B14806	Q-04230_A_SS222042	PASS	0.5203	0.2635	Plate control	PASS
G_EMRI12_2	53	OID20423	P63241	EIF5A	0.9545	Inflammation	B14806	Q-04230_A_SS222042	WARN	0.5203	0.3523	Plate control	PASS
F_EMRI4_1	61	OID20423	P63241	EIF5A	0.9545	Inflammation	B14806	Q-04230_A_SS222042	PASS	0.5203	-0.082	Plate control	PASS
J_NKAB4_3	62	OID20423	P63241	EIF5A	0.9545	Inflammation	B14806	Q-04230_A_SS222042	PASS	0.5203	-0.2758	Plate control	PASS
D_ZVAD4_2	63	OID20423	P63241	EIF5A	0.9545	Inflammation	B14806	Q-04230_A_SS222042	PASS	0.5203	-0.6069	Plate control	PASS
K_NKAB12_4	64	OID20423	P63241	EIF5A	0.9545	Inflammation	B14806	Q-04230_A_SS222042	PASS	0.5203	-0.1681	Plate control	PASS
B_DMSO4_1	65	OID20423	P63241	EIF5A	0.9545	Inflammation	B14806	Q-04230_A_SS222042	PASS	0.5203	-0.0298	Plate control	PASS
F_EMRI4_2	73	OID20423	P63241	EIF5A	0.9545	Inflammation	B14806	Q-04230_A_SS222042	PASS	0.5203	0.021	Plate control	PASS
A_BLANK_1	74	OID20423	P63241	EIF5A	0.9545	Inflammation	B14806	Q-04230_A_SS222042	PASS	0.5203	0.028	Plate control	PASS
E_ZVAD12_4	75	OID20423	P63241	EIF5A	0.9545	Inflammation	B14806	Q-04230_A_SS222042	PASS	0.5203	0.243	Plate control	PASS
I_PMAI12_2	76	OID20423	P63241	EIF5A	0.9545	Inflammation	B14806	Q-04230_A_SS222042	PASS	0.5203	0.4252	Plate control	PASS
B_DMSO4_2	77	OID20423	P63241	EIF5A	0.9545	Inflammation	B14806	Q-04230_A_SS222042	PASS	0.5203	0.1329	Plate control	PASS
J_NKAB4_1	85	OID20423	P63241	EIF5A	0.9545	Inflammation	B14806	Q-04230_A_SS222042	PASS	0.5203	0.2132	Plate control	PASS
G_EMRI12_3	86	OID20423	P63241	EIF5A	0.9545	Inflammation	B14806	Q-04230_A_SS222042	PASS	0.5203	-0.1086	Plate control	PASS
C_DMSO12_1	87	OID20423	P63241	EIF5A	0.9545	Inflammation	B14806	Q-04230_A_SS222042	PASS	0.5203	-0.3618	Plate control	PASS
E_ZVAD12_3	88	OID20423	P63241	EIF5A	0.9545	Inflammation	B14806	Q-04230_A_SS222042	PASS	0.5203	-0.1363	Plate control	PASS
I_PMAI12_3	89	OID20423	P63241	EIF5A	0.9545	Inflammation	B14806	Q-04230_A_SS222042	PASS	0.5203	0.1876	Plate control	PASS
C_DMSO12_2	1	OID20424	P05412	JUN	0.0909	Inflammation	B14806	Q-04230_A_SS222042	PASS	0.0088	2.7192	Plate control	PASS
H_PMAI4_4	2	OID20424	P05412	JUN	0.0909	Inflammation	B14806	Q-04230_A_SS222042	PASS	0.0088	2.1796	Plate control	PASS
D_ZVAD4_4	3	OID20424	P05412	JUN	0.0909	Inflammation	B14806	Q-04230_A_SS222042	PASS	0.0088	2.4898	Plate control	PASS
E_ZVAD12_2	4	OID20424	P05412	JUN	0.0909	Inflammation	B14806	Q-04230_A_SS222042	PASS	0.0088	2.5013	Plate control	PASS
K_NKAB12_2	5	OID20424	P05412	JUN	0.0909	Inflammation	B14806	Q-04230_A_SS222042	PASS	0.0088	2.488	Plate control	PASS
D_ZVAD4_1	6	OID20424	P05412	JUN	0.0909	Inflammation	B14806	Q-04230_A_SS222042	PASS	0.0088	2.5355	Plate control	PASS
CONTROL_SAMPLE_CSAS2-1	12	OID20424	P05412	JUN	0.0909	Inflammation	B14806	Q-04230_A_SS222042	PASS	0.0088	-0.0232	Plate control	PASS
B_DMSO4_4	13	OID20424	P05412	JUN	0.0909	Inflammation	B14806	Q-04230_A_SS222042	PASS	0.0088	2.1309	Plate control	PASS
H_PMAI4_2	14	OID20424	P05412	JUN	0.0909	Inflammation	B14806	Q-04230_A_SS222042	PASS	0.0088	2.6571	Plate control	PASS
B_DMSO4_3	15	OID20424	P05412	JUN	0.0909	Inflammation	B14806	Q-04230_A_SS222042	PASS	0.0088	2.4348	Plate control	PASS
I_PMAI12_4	16	OID20424	P05412	JUN	0.0909	Inflammation	B14806	Q-04230_A_SS222042	PASS	0.0088	3.6834	Plate control	PASS
D_ZVAD4_3	17	OID20424	P05412	JUN	0.0909	Inflammation	B14806	Q-04230_A_SS222042	WARN	0.0088	2.5394	Plate control	PASS
K_NKAB12_3	18	OID20424	P05412	JUN	0.0909	Inflammation	B14806	Q-04230_A_SS222042	PASS	0.0088	2.3438	Plate control	PASS
CONTROL_SAMPLE_CSAS2-2	24	OID20424	P05412	JUN	0.0909	Inflammation	B14806	Q-04230_A_SS222042	PASS	0.0088	0.4924	Plate control	PASS
A_BLANK_2	25	OID20424	P05412	JUN	0.0909	Inflammation	B14806	Q-04230_A_SS222042	PASS	0.0088	-1.3051	Plate control	PASS
F_EMRI4_4	26	OID20424	P05412	JUN	0.0909	Inflammation	B14806	Q-04230_A_SS222042	PASS	0.0088	1.7787	Plate control	PASS
E_ZVAD12_1	27	OID20424	P05412	JUN	0.0909	Inflammation	B14806	Q-04230_A_SS222042	PASS	0.0088	2.8263	Plate control	PASS
J_NKAB4_4	28	OID20424	P05412	JUN	0.0909	Inflammation	B14806	Q-04230_A_SS222042	PASS	0.0088	1.9123	Plate control	PASS
H_PMAI4_1	29	OID20424	P05412	JUN	0.0909	Inflammation	B14806	Q-04230_A_SS222042	PASS	0.0088	2.6012	Plate control	PASS
F_EMRI4_3	30	OID20424	P05412	JUN	0.0909	Inflammation	B14806	Q-04230_A_SS222042	PASS	0.0088	2.2951	Plate control	PASS
C_DMSO12_4	37	OID20424	P05412	JUN	0.0909	Inflammation	B14806	Q-04230_A_SS222042	PASS	0.0088	2.3819	Plate control	PASS
G_EMRI12_4	38	OID20424	P05412	JUN	0.0909	Inflammation	B14806	Q-04230_A_SS222042	PASS	0.0088	2.6384	Plate control	PASS
C_DMSO12_3	39	OID20424	P05412	JUN	0.0909	Inflammation	B14806	Q-04230_A_SS222042	PASS	0.0088	2.7865	Plate control	PASS
H_PMAI4_3	40	OID20424	P05412	JUN	0.0909	Inflammation	B14806	Q-04230_A_SS222042	PASS	0.0088	2.5231	Plate control	PASS
A_BLANK_3	41	OID20424	P05412	JUN	0.0909	Inflammation	B14806	Q-04230_A_SS222042	PASS	0.0088	-0.4639	Plate control	PASS
G_EMRI12_1	42	OID20424	P05412	JUN	0.0909	Inflammation	B14806	Q-04230_A_SS222042	PASS	0.0088	2.775	Plate control	PASS
A_BLANK_4	49	OID20424	P05412	JUN	0.0909	Inflammation	B14806	Q-04230_A_SS222042	PASS	0.0088	-1.3104	Plate control	PASS
K_NKAB12_1	50	OID20424	P05412	JUN	0.0909	Inflammation	B14806	Q-04230_A_SS222042	PASS	0.0088	2.4412	Plate control	PASS
J_NKAB4_2	51	OID20424	P05412	JUN	0.0909	Inflammation	B14806	Q-04230_A_SS222042	PASS	0.0088	1.8147	Plate control	PASS
I_PMAI12_1	52	OID20424	P05412	JUN	0.0909	Inflammation	B14806	Q-04230_A_SS222042	PASS	0.0088	3.9286	Plate control	PASS
G_EMRI12_2	53	OID20424	P05412	JUN	0.0909	Inflammation	B14806	Q-04230_A_SS222042	WARN	0.0088	2.8822	Plate control	PASS
F_EMRI4_1	61	OID20424	P05412	JUN	0.0909	Inflammation	B14806	Q-04230_A_SS222042	PASS	0.0088	2.4584	Plate control	PASS
J_NKAB4_3	62	OID20424	P05412	JUN	0.0909	Inflammation	B14806	Q-04230_A_SS222042	PASS	0.0088	1.7153	Plate control	PASS
D_ZVAD4_2	63	OID20424	P05412	JUN	0.0909	Inflammation	B14806	Q-04230_A_SS222042	PASS	0.0088	2.3888	Plate control	PASS
K_NKAB12_4	64	OID20424	P05412	JUN	0.0909	Inflammation	B14806	Q-04230_A_SS222042	PASS	0.0088	2.473	Plate control	PASS
B_DMSO4_1	65	OID20424	P05412	JUN	0.0909	Inflammation	B14806	Q-04230_A_SS222042	PASS	0.0088	2.195	Plate control	PASS
F_EMRI4_2	73	OID20424	P05412	JUN	0.0909	Inflammation	B14806	Q-04230_A_SS222042	PASS	0.0088	2.473	Plate control	PASS
A_BLANK_1	74	OID20424	P05412	JUN	0.0909	Inflammation	B14806	Q-04230_A_SS222042	PASS	0.0088	-1.0745	Plate control	PASS
E_ZVAD12_4	75	OID20424	P05412	JUN	0.0909	Inflammation	B14806	Q-04230_A_SS222042	PASS	0.0088	2.6856	Plate control	PASS
I_PMAI12_2	76	OID20424	P05412	JUN	0.0909	Inflammation	B14806	Q-04230_A_SS222042	PASS	0.0088	3.5749	Plate control	PASS
B_DMSO4_2	77	OID20424	P05412	JUN	0.0909	Inflammation	B14806	Q-04230_A_SS222042	PASS	0.0088	1.9886	Plate control	PASS
J_NKAB4_1	85	OID20424	P05412	JUN	0.0909	Inflammation	B14806	Q-04230_A_SS222042	PASS	0.0088	2.016	Plate control	PASS
G_EMRI12_3	86	OID20424	P05412	JUN	0.0909	Inflammation	B14806	Q-04230_A_SS222042	PASS	0.0088	2.3162	Plate control	PASS
C_DMSO12_1	87	OID20424	P05412	JUN	0.0909	Inflammation	B14806	Q-04230_A_SS222042	PASS	0.0088	2.7037	Plate control	PASS
E_ZVAD12_3	88	OID20424	P05412	JUN	0.0909	Inflammation	B14806	Q-04230_A_SS222042	PASS	0.0088	2.4109	Plate control	PASS
I_PMAI12_3	89	OID20424	P05412	JUN	0.0909	Inflammation	B14806	Q-04230_A_SS222042	PASS	0.0088	3.4077	Plate control	PASS
C_DMSO12_2	1	OID20425	Q96AX2	RAB37	0.8182	Inflammation	B14806	Q-04230_A_SS222042	PASS	0.0466	-0.1341	Plate control	PASS
H_PMAI4_4	2	OID20425	Q96AX2	RAB37	0.8182	Inflammation	B14806	Q-04230_A_SS222042	PASS	0.0466	-0.2562	Plate control	PASS
D_ZVAD4_4	3	OID20425	Q96AX2	RAB37	0.8182	Inflammation	B14806	Q-04230_A_SS222042	PASS	0.0466	0.1824	Plate control	PASS
E_ZVAD12_2	4	OID20425	Q96AX2	RAB37	0.8182	Inflammation	B14806	Q-04230_A_SS222042	PASS	0.0466	-1.2922	Plate control	PASS
K_NKAB12_2	5	OID20425	Q96AX2	RAB37	0.8182	Inflammation	B14806	Q-04230_A_SS222042	PASS	0.0466	-0.8507	Plate control	PASS
D_ZVAD4_1	6	OID20425	Q96AX2	RAB37	0.8182	Inflammation	B14806	Q-04230_A_SS222042	PASS	0.0466	-0.166	Plate control	PASS
CONTROL_SAMPLE_CSAS2-1	12	OID20425	Q96AX2	RAB37	0.8182	Inflammation	B14806	Q-04230_A_SS222042	PASS	0.0466	-1.3904	Plate control	PASS
B_DMSO4_4	13	OID20425	Q96AX2	RAB37	0.8182	Inflammation	B14806	Q-04230_A_SS222042	PASS	0.0466	0.0902	Plate control	PASS
H_PMAI4_2	14	OID20425	Q96AX2	RAB37	0.8182	Inflammation	B14806	Q-04230_A_SS222042	PASS	0.0466	-0.5087	Plate control	PASS
B_DMSO4_3	15	OID20425	Q96AX2	RAB37	0.8182	Inflammation	B14806	Q-04230_A_SS222042	PASS	0.0466	-0.1123	Plate control	PASS
I_PMAI12_4	16	OID20425	Q96AX2	RAB37	0.8182	Inflammation	B14806	Q-04230_A_SS222042	PASS	0.0466	0.3145	Plate control	PASS
D_ZVAD4_3	17	OID20425	Q96AX2	RAB37	0.8182	Inflammation	B14806	Q-04230_A_SS222042	WARN	0.0466	-0.0736	Plate control	PASS
K_NKAB12_3	18	OID20425	Q96AX2	RAB37	0.8182	Inflammation	B14806	Q-04230_A_SS222042	PASS	0.0466	0.3202	Plate control	PASS
CONTROL_SAMPLE_CSAS2-2	24	OID20425	Q96AX2	RAB37	0.8182	Inflammation	B14806	Q-04230_A_SS222042	PASS	0.0466	-0.8668	Plate control	PASS
A_BLANK_2	25	OID20425	Q96AX2	RAB37	0.8182	Inflammation	B14806	Q-04230_A_SS222042	PASS	0.0466	-0.4928	Plate control	PASS
F_EMRI4_4	26	OID20425	Q96AX2	RAB37	0.8182	Inflammation	B14806	Q-04230_A_SS222042	PASS	0.0466	-1.0857	Plate control	PASS
E_ZVAD12_1	27	OID20425	Q96AX2	RAB37	0.8182	Inflammation	B14806	Q-04230_A_SS222042	PASS	0.0466	0.0595	Plate control	PASS
J_NKAB4_4	28	OID20425	Q96AX2	RAB37	0.8182	Inflammation	B14806	Q-04230_A_SS222042	PASS	0.0466	-0.3859	Plate control	PASS
H_PMAI4_1	29	OID20425	Q96AX2	RAB37	0.8182	Inflammation	B14806	Q-04230_A_SS222042	PASS	0.0466	-0.4293	Plate control	PASS
F_EMRI4_3	30	OID20425	Q96AX2	RAB37	0.8182	Inflammation	B14806	Q-04230_A_SS222042	PASS	0.0466	-0.9356	Plate control	PASS
C_DMSO12_4	37	OID20425	Q96AX2	RAB37	0.8182	Inflammation	B14806	Q-04230_A_SS222042	PASS	0.0466	-0.0482	Plate control	PASS
G_EMRI12_4	38	OID20425	Q96AX2	RAB37	0.8182	Inflammation	B14806	Q-04230_A_SS222042	PASS	0.0466	-0.2875	Plate control	PASS
C_DMSO12_3	39	OID20425	Q96AX2	RAB37	0.8182	Inflammation	B14806	Q-04230_A_SS222042	PASS	0.0466	-0.5544	Plate control	PASS
H_PMAI4_3	40	OID20425	Q96AX2	RAB37	0.8182	Inflammation	B14806	Q-04230_A_SS222042	PASS	0.0466	0.6292	Plate control	PASS
A_BLANK_3	41	OID20425	Q96AX2	RAB37	0.8182	Inflammation	B14806	Q-04230_A_SS222042	PASS	0.0466	-0.3608	Plate control	PASS
G_EMRI12_1	42	OID20425	Q96AX2	RAB37	0.8182	Inflammation	B14806	Q-04230_A_SS222042	PASS	0.0466	-0.9652	Plate control	PASS
A_BLANK_4	49	OID20425	Q96AX2	RAB37	0.8182	Inflammation	B14806	Q-04230_A_SS222042	PASS	0.0466	-0.5003	Plate control	PASS
K_NKAB12_1	50	OID20425	Q96AX2	RAB37	0.8182	Inflammation	B14806	Q-04230_A_SS222042	PASS	0.0466	-1.1031	Plate control	PASS
J_NKAB4_2	51	OID20425	Q96AX2	RAB37	0.8182	Inflammation	B14806	Q-04230_A_SS222042	PASS	0.0466	-0.5347	Plate control	PASS
I_PMAI12_1	52	OID20425	Q96AX2	RAB37	0.8182	Inflammation	B14806	Q-04230_A_SS222042	PASS	0.0466	-0.3544	Plate control	PASS
G_EMRI12_2	53	OID20425	Q96AX2	RAB37	0.8182	Inflammation	B14806	Q-04230_A_SS222042	WARN	0.0466	-0.8451	Plate control	PASS
F_EMRI4_1	61	OID20425	Q96AX2	RAB37	0.8182	Inflammation	B14806	Q-04230_A_SS222042	PASS	0.0466	-0.8509	Plate control	PASS
J_NKAB4_3	62	OID20425	Q96AX2	RAB37	0.8182	Inflammation	B14806	Q-04230_A_SS222042	PASS	0.0466	-0.9371	Plate control	PASS
D_ZVAD4_2	63	OID20425	Q96AX2	RAB37	0.8182	Inflammation	B14806	Q-04230_A_SS222042	PASS	0.0466	-1.5794	Plate control	PASS
K_NKAB12_4	64	OID20425	Q96AX2	RAB37	0.8182	Inflammation	B14806	Q-04230_A_SS222042	PASS	0.0466	-0.8294	Plate control	PASS
B_DMSO4_1	65	OID20425	Q96AX2	RAB37	0.8182	Inflammation	B14806	Q-04230_A_SS222042	PASS	0.0466	0.5042	Plate control	PASS
F_EMRI4_2	73	OID20425	Q96AX2	RAB37	0.8182	Inflammation	B14806	Q-04230_A_SS222042	PASS	0.0466	-0.2777	Plate control	PASS
A_BLANK_1	74	OID20425	Q96AX2	RAB37	0.8182	Inflammation	B14806	Q-04230_A_SS222042	PASS	0.0466	-1.1418	Plate control	PASS
E_ZVAD12_4	75	OID20425	Q96AX2	RAB37	0.8182	Inflammation	B14806	Q-04230_A_SS222042	PASS	0.0466	-0.7001	Plate control	PASS
I_PMAI12_2	76	OID20425	Q96AX2	RAB37	0.8182	Inflammation	B14806	Q-04230_A_SS222042	PASS	0.0466	0.3779	Plate control	PASS
B_DMSO4_2	77	OID20425	Q96AX2	RAB37	0.8182	Inflammation	B14806	Q-04230_A_SS222042	PASS	0.0466	-0.5378	Plate control	PASS
J_NKAB4_1	85	OID20425	Q96AX2	RAB37	0.8182	Inflammation	B14806	Q-04230_A_SS222042	PASS	0.0466	-0.8772	Plate control	PASS
G_EMRI12_3	86	OID20425	Q96AX2	RAB37	0.8182	Inflammation	B14806	Q-04230_A_SS222042	PASS	0.0466	-0.4119	Plate control	PASS
C_DMSO12_1	87	OID20425	Q96AX2	RAB37	0.8182	Inflammation	B14806	Q-04230_A_SS222042	PASS	0.0466	-0.9407	Plate control	PASS
E_ZVAD12_3	88	OID20425	Q96AX2	RAB37	0.8182	Inflammation	B14806	Q-04230_A_SS222042	PASS	0.0466	-0.3109	Plate control	PASS
I_PMAI12_3	89	OID20425	Q96AX2	RAB37	0.8182	Inflammation	B14806	Q-04230_A_SS222042	PASS	0.0466	-0.1663	Plate control	PASS
C_DMSO12_2	1	OID20426	P05112	IL4	1	Inflammation	B14806	Q-04230_A_SS222042	PASS	3.0329	-2.2068	Plate control	PASS
H_PMAI4_4	2	OID20426	P05112	IL4	1	Inflammation	B14806	Q-04230_A_SS222042	PASS	3.0329	0.623	Plate control	PASS
D_ZVAD4_4	3	OID20426	P05112	IL4	1	Inflammation	B14806	Q-04230_A_SS222042	PASS	3.0329	-2.3108	Plate control	PASS
E_ZVAD12_2	4	OID20426	P05112	IL4	1	Inflammation	B14806	Q-04230_A_SS222042	PASS	3.0329	-1.9864	Plate control	PASS
K_NKAB12_2	5	OID20426	P05112	IL4	1	Inflammation	B14806	Q-04230_A_SS222042	PASS	3.0329	-0.1337	Plate control	PASS
D_ZVAD4_1	6	OID20426	P05112	IL4	1	Inflammation	B14806	Q-04230_A_SS222042	PASS	3.0329	-2.6087	Plate control	PASS
CONTROL_SAMPLE_CSAS2-1	12	OID20426	P05112	IL4	1	Inflammation	B14806	Q-04230_A_SS222042	PASS	3.0329	0.9384	Plate control	PASS
B_DMSO4_4	13	OID20426	P05112	IL4	1	Inflammation	B14806	Q-04230_A_SS222042	PASS	3.0329	-1.1499	Plate control	PASS
H_PMAI4_2	14	OID20426	P05112	IL4	1	Inflammation	B14806	Q-04230_A_SS222042	PASS	3.0329	2.782	Plate control	PASS
B_DMSO4_3	15	OID20426	P05112	IL4	1	Inflammation	B14806	Q-04230_A_SS222042	PASS	3.0329	-1.8906	Plate control	PASS
I_PMAI12_4	16	OID20426	P05112	IL4	1	Inflammation	B14806	Q-04230_A_SS222042	PASS	3.0329	0.3099	Plate control	PASS
D_ZVAD4_3	17	OID20426	P05112	IL4	1	Inflammation	B14806	Q-04230_A_SS222042	WARN	3.0329	-2.1239	Plate control	PASS
K_NKAB12_3	18	OID20426	P05112	IL4	1	Inflammation	B14806	Q-04230_A_SS222042	PASS	3.0329	-0.2059	Plate control	PASS
CONTROL_SAMPLE_CSAS2-2	24	OID20426	P05112	IL4	1	Inflammation	B14806	Q-04230_A_SS222042	PASS	3.0329	-0.2087	Plate control	PASS
A_BLANK_2	25	OID20426	P05112	IL4	1	Inflammation	B14806	Q-04230_A_SS222042	PASS	3.0329	-4.7959	Plate control	PASS
F_EMRI4_4	26	OID20426	P05112	IL4	1	Inflammation	B14806	Q-04230_A_SS222042	PASS	3.0329	-2.1361	Plate control	PASS
E_ZVAD12_1	27	OID20426	P05112	IL4	1	Inflammation	B14806	Q-04230_A_SS222042	PASS	3.0329	-1.6913	Plate control	PASS
J_NKAB4_4	28	OID20426	P05112	IL4	1	Inflammation	B14806	Q-04230_A_SS222042	PASS	3.0329	-2.0509	Plate control	PASS
H_PMAI4_1	29	OID20426	P05112	IL4	1	Inflammation	B14806	Q-04230_A_SS222042	PASS	3.0329	1.9729	Plate control	PASS
F_EMRI4_3	30	OID20426	P05112	IL4	1	Inflammation	B14806	Q-04230_A_SS222042	PASS	3.0329	-2.0734	Plate control	PASS
C_DMSO12_4	37	OID20426	P05112	IL4	1	Inflammation	B14806	Q-04230_A_SS222042	PASS	3.0329	-0.321	Plate control	PASS
G_EMRI12_4	38	OID20426	P05112	IL4	1	Inflammation	B14806	Q-04230_A_SS222042	PASS	3.0329	-2.0927	Plate control	PASS
C_DMSO12_3	39	OID20426	P05112	IL4	1	Inflammation	B14806	Q-04230_A_SS222042	PASS	3.0329	0.3363	Plate control	PASS
H_PMAI4_3	40	OID20426	P05112	IL4	1	Inflammation	B14806	Q-04230_A_SS222042	PASS	3.0329	1.9543	Plate control	PASS
A_BLANK_3	41	OID20426	P05112	IL4	1	Inflammation	B14806	Q-04230_A_SS222042	PASS	3.0329	0.388	Plate control	PASS
G_EMRI12_1	42	OID20426	P05112	IL4	1	Inflammation	B14806	Q-04230_A_SS222042	PASS	3.0329	0.762	Plate control	PASS
A_BLANK_4	49	OID20426	P05112	IL4	1	Inflammation	B14806	Q-04230_A_SS222042	PASS	3.0329	-4.7891	Plate control	PASS
K_NKAB12_1	50	OID20426	P05112	IL4	1	Inflammation	B14806	Q-04230_A_SS222042	PASS	3.0329	1.01	Plate control	PASS
J_NKAB4_2	51	OID20426	P05112	IL4	1	Inflammation	B14806	Q-04230_A_SS222042	PASS	3.0329	-1.17	Plate control	PASS
I_PMAI12_1	52	OID20426	P05112	IL4	1	Inflammation	B14806	Q-04230_A_SS222042	PASS	3.0329	-0.3117	Plate control	PASS
G_EMRI12_2	53	OID20426	P05112	IL4	1	Inflammation	B14806	Q-04230_A_SS222042	WARN	3.0329	0.7827	Plate control	PASS
F_EMRI4_1	61	OID20426	P05112	IL4	1	Inflammation	B14806	Q-04230_A_SS222042	PASS	3.0329	-0.3607	Plate control	PASS
J_NKAB4_3	62	OID20426	P05112	IL4	1	Inflammation	B14806	Q-04230_A_SS222042	PASS	3.0329	-0.9875	Plate control	PASS
D_ZVAD4_2	63	OID20426	P05112	IL4	1	Inflammation	B14806	Q-04230_A_SS222042	PASS	3.0329	-2.2147	Plate control	PASS
K_NKAB12_4	64	OID20426	P05112	IL4	1	Inflammation	B14806	Q-04230_A_SS222042	PASS	3.0329	-2.1277	Plate control	PASS
B_DMSO4_1	65	OID20426	P05112	IL4	1	Inflammation	B14806	Q-04230_A_SS222042	PASS	3.0329	-2.3917	Plate control	PASS
F_EMRI4_2	73	OID20426	P05112	IL4	1	Inflammation	B14806	Q-04230_A_SS222042	PASS	3.0329	-1.9719	Plate control	PASS
A_BLANK_1	74	OID20426	P05112	IL4	1	Inflammation	B14806	Q-04230_A_SS222042	PASS	3.0329	-5.0931	Plate control	PASS
E_ZVAD12_4	75	OID20426	P05112	IL4	1	Inflammation	B14806	Q-04230_A_SS222042	PASS	3.0329	0.4841	Plate control	PASS
I_PMAI12_2	76	OID20426	P05112	IL4	1	Inflammation	B14806	Q-04230_A_SS222042	PASS	3.0329	1.0688	Plate control	PASS
B_DMSO4_2	77	OID20426	P05112	IL4	1	Inflammation	B14806	Q-04230_A_SS222042	PASS	3.0329	-0.2606	Plate control	PASS
J_NKAB4_1	85	OID20426	P05112	IL4	1	Inflammation	B14806	Q-04230_A_SS222042	PASS	3.0329	-2.015	Plate control	PASS
G_EMRI12_3	86	OID20426	P05112	IL4	1	Inflammation	B14806	Q-04230_A_SS222042	PASS	3.0329	-1.9541	Plate control	PASS
C_DMSO12_1	87	OID20426	P05112	IL4	1	Inflammation	B14806	Q-04230_A_SS222042	PASS	3.0329	-0.576	Plate control	PASS
E_ZVAD12_3	88	OID20426	P05112	IL4	1	Inflammation	B14806	Q-04230_A_SS222042	PASS	3.0329	-2.0617	Plate control	PASS
I_PMAI12_3	89	OID20426	P05112	IL4	1	Inflammation	B14806	Q-04230_A_SS222042	PASS	3.0329	1.9089	Plate control	PASS
C_DMSO12_2	1	OID20427	P01584	IL1B	0.75	Inflammation	B14806	Q-04230_A_SS222042	PASS	-2.7574	-2.921	Plate control	PASS
H_PMAI4_4	2	OID20427	P01584	IL1B	0.75	Inflammation	B14806	Q-04230_A_SS222042	PASS	-2.7574	-3.1501	Plate control	PASS
D_ZVAD4_4	3	OID20427	P01584	IL1B	0.75	Inflammation	B14806	Q-04230_A_SS222042	PASS	-2.7574	-3.2315	Plate control	PASS
E_ZVAD12_2	4	OID20427	P01584	IL1B	0.75	Inflammation	B14806	Q-04230_A_SS222042	PASS	-2.7574	-3.8002	Plate control	PASS
K_NKAB12_2	5	OID20427	P01584	IL1B	0.75	Inflammation	B14806	Q-04230_A_SS222042	PASS	-2.7574	-2.9892	Plate control	PASS
D_ZVAD4_1	6	OID20427	P01584	IL1B	0.75	Inflammation	B14806	Q-04230_A_SS222042	PASS	-2.7574	-3.6448	Plate control	PASS
CONTROL_SAMPLE_CSAS2-1	12	OID20427	P01584	IL1B	0.75	Inflammation	B14806	Q-04230_A_SS222042	PASS	-2.7574	-2.9108	Plate control	PASS
B_DMSO4_4	13	OID20427	P01584	IL1B	0.75	Inflammation	B14806	Q-04230_A_SS222042	PASS	-2.7574	-2.4856	Plate control	PASS
H_PMAI4_2	14	OID20427	P01584	IL1B	0.75	Inflammation	B14806	Q-04230_A_SS222042	PASS	-2.7574	-2.9171	Plate control	PASS
B_DMSO4_3	15	OID20427	P01584	IL1B	0.75	Inflammation	B14806	Q-04230_A_SS222042	PASS	-2.7574	-2.8112	Plate control	PASS
I_PMAI12_4	16	OID20427	P01584	IL1B	0.75	Inflammation	B14806	Q-04230_A_SS222042	PASS	-2.7574	-3.5038	Plate control	PASS
D_ZVAD4_3	17	OID20427	P01584	IL1B	0.75	Inflammation	B14806	Q-04230_A_SS222042	WARN	-2.7574	-3.2215	Plate control	PASS
K_NKAB12_3	18	OID20427	P01584	IL1B	0.75	Inflammation	B14806	Q-04230_A_SS222042	PASS	-2.7574	-4.1265	Plate control	PASS
CONTROL_SAMPLE_CSAS2-2	24	OID20427	P01584	IL1B	0.75	Inflammation	B14806	Q-04230_A_SS222042	PASS	-2.7574	-2.3924	Plate control	PASS
A_BLANK_2	25	OID20427	P01584	IL1B	0.75	Inflammation	B14806	Q-04230_A_SS222042	PASS	-2.7574	-2.689	Plate control	PASS
F_EMRI4_4	26	OID20427	P01584	IL1B	0.75	Inflammation	B14806	Q-04230_A_SS222042	PASS	-2.7574	-5.7572	Plate control	PASS
E_ZVAD12_1	27	OID20427	P01584	IL1B	0.75	Inflammation	B14806	Q-04230_A_SS222042	PASS	-2.7574	-2.4544	Plate control	PASS
J_NKAB4_4	28	OID20427	P01584	IL1B	0.75	Inflammation	B14806	Q-04230_A_SS222042	PASS	-2.7574	-2.5846	Plate control	PASS
H_PMAI4_1	29	OID20427	P01584	IL1B	0.75	Inflammation	B14806	Q-04230_A_SS222042	PASS	-2.7574	-2.7048	Plate control	PASS
F_EMRI4_3	30	OID20427	P01584	IL1B	0.75	Inflammation	B14806	Q-04230_A_SS222042	PASS	-2.7574	-3.3022	Plate control	PASS
C_DMSO12_4	37	OID20427	P01584	IL1B	0.75	Inflammation	B14806	Q-04230_A_SS222042	PASS	-2.7574	-3.6201	Plate control	PASS
G_EMRI12_4	38	OID20427	P01584	IL1B	0.75	Inflammation	B14806	Q-04230_A_SS222042	PASS	-2.7574	-6.7138	Plate control	PASS
C_DMSO12_3	39	OID20427	P01584	IL1B	0.75	Inflammation	B14806	Q-04230_A_SS222042	PASS	-2.7574	-2.6603	Plate control	PASS
H_PMAI4_3	40	OID20427	P01584	IL1B	0.75	Inflammation	B14806	Q-04230_A_SS222042	PASS	-2.7574	-2.2975	Plate control	PASS
A_BLANK_3	41	OID20427	P01584	IL1B	0.75	Inflammation	B14806	Q-04230_A_SS222042	PASS	-2.7574	-3.5139	Plate control	PASS
G_EMRI12_1	42	OID20427	P01584	IL1B	0.75	Inflammation	B14806	Q-04230_A_SS222042	PASS	-2.7574	-2.7436	Plate control	PASS
A_BLANK_4	49	OID20427	P01584	IL1B	0.75	Inflammation	B14806	Q-04230_A_SS222042	PASS	-2.7574	-4.4329	Plate control	PASS
K_NKAB12_1	50	OID20427	P01584	IL1B	0.75	Inflammation	B14806	Q-04230_A_SS222042	PASS	-2.7574	-4.8335	Plate control	PASS
J_NKAB4_2	51	OID20427	P01584	IL1B	0.75	Inflammation	B14806	Q-04230_A_SS222042	PASS	-2.7574	-2.6619	Plate control	PASS
I_PMAI12_1	52	OID20427	P01584	IL1B	0.75	Inflammation	B14806	Q-04230_A_SS222042	PASS	-2.7574	-3.0259	Plate control	PASS
G_EMRI12_2	53	OID20427	P01584	IL1B	0.75	Inflammation	B14806	Q-04230_A_SS222042	WARN	-2.7574	-2.3466	Plate control	PASS
F_EMRI4_1	61	OID20427	P01584	IL1B	0.75	Inflammation	B14806	Q-04230_A_SS222042	PASS	-2.7574	-2.2814	Plate control	PASS
J_NKAB4_3	62	OID20427	P01584	IL1B	0.75	Inflammation	B14806	Q-04230_A_SS222042	PASS	-2.7574	-5.2866	Plate control	PASS
D_ZVAD4_2	63	OID20427	P01584	IL1B	0.75	Inflammation	B14806	Q-04230_A_SS222042	PASS	-2.7574	-3.3122	Plate control	PASS
K_NKAB12_4	64	OID20427	P01584	IL1B	0.75	Inflammation	B14806	Q-04230_A_SS222042	PASS	-2.7574	-3.5009	Plate control	PASS
B_DMSO4_1	65	OID20427	P01584	IL1B	0.75	Inflammation	B14806	Q-04230_A_SS222042	PASS	-2.7574	-3.2054	Plate control	PASS
F_EMRI4_2	73	OID20427	P01584	IL1B	0.75	Inflammation	B14806	Q-04230_A_SS222042	PASS	-2.7574	-3.3451	Plate control	PASS
A_BLANK_1	74	OID20427	P01584	IL1B	0.75	Inflammation	B14806	Q-04230_A_SS222042	PASS	-2.7574	-2.9004	Plate control	PASS
E_ZVAD12_4	75	OID20427	P01584	IL1B	0.75	Inflammation	B14806	Q-04230_A_SS222042	PASS	-2.7574	-3.7585	Plate control	PASS
I_PMAI12_2	76	OID20427	P01584	IL1B	0.75	Inflammation	B14806	Q-04230_A_SS222042	PASS	-2.7574	-3.4528	Plate control	PASS
B_DMSO4_2	77	OID20427	P01584	IL1B	0.75	Inflammation	B14806	Q-04230_A_SS222042	PASS	-2.7574	-4.1813	Plate control	PASS
J_NKAB4_1	85	OID20427	P01584	IL1B	0.75	Inflammation	B14806	Q-04230_A_SS222042	PASS	-2.7574	-3.5486	Plate control	PASS
G_EMRI12_3	86	OID20427	P01584	IL1B	0.75	Inflammation	B14806	Q-04230_A_SS222042	PASS	-2.7574	-3.4878	Plate control	PASS
C_DMSO12_1	87	OID20427	P01584	IL1B	0.75	Inflammation	B14806	Q-04230_A_SS222042	PASS	-2.7574	-5.4601	Plate control	PASS
E_ZVAD12_3	88	OID20427	P01584	IL1B	0.75	Inflammation	B14806	Q-04230_A_SS222042	PASS	-2.7574	-3.039	Plate control	PASS
I_PMAI12_3	89	OID20427	P01584	IL1B	0.75	Inflammation	B14806	Q-04230_A_SS222042	PASS	-2.7574	-2.7736	Plate control	PASS
C_DMSO12_2	1	OID20428	O95760	IL33	1	Inflammation	B14806	Q-04230_A_SS222042	PASS	1.073	-0.8214	Plate control	PASS
H_PMAI4_4	2	OID20428	O95760	IL33	1	Inflammation	B14806	Q-04230_A_SS222042	PASS	1.073	-0.5374	Plate control	PASS
D_ZVAD4_4	3	OID20428	O95760	IL33	1	Inflammation	B14806	Q-04230_A_SS222042	PASS	1.073	-0.3186	Plate control	PASS
E_ZVAD12_2	4	OID20428	O95760	IL33	1	Inflammation	B14806	Q-04230_A_SS222042	PASS	1.073	-0.6587	Plate control	PASS
K_NKAB12_2	5	OID20428	O95760	IL33	1	Inflammation	B14806	Q-04230_A_SS222042	PASS	1.073	-0.501	Plate control	PASS
D_ZVAD4_1	6	OID20428	O95760	IL33	1	Inflammation	B14806	Q-04230_A_SS222042	PASS	1.073	-1.0131	Plate control	PASS
CONTROL_SAMPLE_CSAS2-1	12	OID20428	O95760	IL33	1	Inflammation	B14806	Q-04230_A_SS222042	PASS	1.073	-0.1567	Plate control	PASS
B_DMSO4_4	13	OID20428	O95760	IL33	1	Inflammation	B14806	Q-04230_A_SS222042	PASS	1.073	-0.5462	Plate control	PASS
H_PMAI4_2	14	OID20428	O95760	IL33	1	Inflammation	B14806	Q-04230_A_SS222042	PASS	1.073	0.0799	Plate control	PASS
B_DMSO4_3	15	OID20428	O95760	IL33	1	Inflammation	B14806	Q-04230_A_SS222042	PASS	1.073	-0.4138	Plate control	PASS
I_PMAI12_4	16	OID20428	O95760	IL33	1	Inflammation	B14806	Q-04230_A_SS222042	PASS	1.073	-0.5733	Plate control	PASS
D_ZVAD4_3	17	OID20428	O95760	IL33	1	Inflammation	B14806	Q-04230_A_SS222042	WARN	1.073	-0.2477	Plate control	PASS
K_NKAB12_3	18	OID20428	O95760	IL33	1	Inflammation	B14806	Q-04230_A_SS222042	PASS	1.073	-0.8205	Plate control	PASS
CONTROL_SAMPLE_CSAS2-2	24	OID20428	O95760	IL33	1	Inflammation	B14806	Q-04230_A_SS222042	PASS	1.073	0.0951	Plate control	PASS
A_BLANK_2	25	OID20428	O95760	IL33	1	Inflammation	B14806	Q-04230_A_SS222042	PASS	1.073	-0.0285	Plate control	PASS
F_EMRI4_4	26	OID20428	O95760	IL33	1	Inflammation	B14806	Q-04230_A_SS222042	PASS	1.073	-0.5818	Plate control	PASS
E_ZVAD12_1	27	OID20428	O95760	IL33	1	Inflammation	B14806	Q-04230_A_SS222042	PASS	1.073	-0.4034	Plate control	PASS
J_NKAB4_4	28	OID20428	O95760	IL33	1	Inflammation	B14806	Q-04230_A_SS222042	PASS	1.073	-0.1481	Plate control	PASS
H_PMAI4_1	29	OID20428	O95760	IL33	1	Inflammation	B14806	Q-04230_A_SS222042	PASS	1.073	0.3074	Plate control	PASS
F_EMRI4_3	30	OID20428	O95760	IL33	1	Inflammation	B14806	Q-04230_A_SS222042	PASS	1.073	-0.4697	Plate control	PASS
C_DMSO12_4	37	OID20428	O95760	IL33	1	Inflammation	B14806	Q-04230_A_SS222042	PASS	1.073	-0.8121	Plate control	PASS
G_EMRI12_4	38	OID20428	O95760	IL33	1	Inflammation	B14806	Q-04230_A_SS222042	PASS	1.073	-0.4728	Plate control	PASS
C_DMSO12_3	39	OID20428	O95760	IL33	1	Inflammation	B14806	Q-04230_A_SS222042	PASS	1.073	-0.6943	Plate control	PASS
H_PMAI4_3	40	OID20428	O95760	IL33	1	Inflammation	B14806	Q-04230_A_SS222042	PASS	1.073	-0.4802	Plate control	PASS
A_BLANK_3	41	OID20428	O95760	IL33	1	Inflammation	B14806	Q-04230_A_SS222042	PASS	1.073	-0.0024	Plate control	PASS
G_EMRI12_1	42	OID20428	O95760	IL33	1	Inflammation	B14806	Q-04230_A_SS222042	PASS	1.073	-0.148	Plate control	PASS
A_BLANK_4	49	OID20428	O95760	IL33	1	Inflammation	B14806	Q-04230_A_SS222042	PASS	1.073	-0.4395	Plate control	PASS
K_NKAB12_1	50	OID20428	O95760	IL33	1	Inflammation	B14806	Q-04230_A_SS222042	PASS	1.073	-0.6469	Plate control	PASS
J_NKAB4_2	51	OID20428	O95760	IL33	1	Inflammation	B14806	Q-04230_A_SS222042	PASS	1.073	-0.6158	Plate control	PASS
I_PMAI12_1	52	OID20428	O95760	IL33	1	Inflammation	B14806	Q-04230_A_SS222042	PASS	1.073	-0.3763	Plate control	PASS
G_EMRI12_2	53	OID20428	O95760	IL33	1	Inflammation	B14806	Q-04230_A_SS222042	WARN	1.073	-0.5044	Plate control	PASS
F_EMRI4_1	61	OID20428	O95760	IL33	1	Inflammation	B14806	Q-04230_A_SS222042	PASS	1.073	-0.7516	Plate control	PASS
J_NKAB4_3	62	OID20428	O95760	IL33	1	Inflammation	B14806	Q-04230_A_SS222042	PASS	1.073	-0.5375	Plate control	PASS
D_ZVAD4_2	63	OID20428	O95760	IL33	1	Inflammation	B14806	Q-04230_A_SS222042	PASS	1.073	-1.0099	Plate control	PASS
K_NKAB12_4	64	OID20428	O95760	IL33	1	Inflammation	B14806	Q-04230_A_SS222042	PASS	1.073	-0.8499	Plate control	PASS
B_DMSO4_1	65	OID20428	O95760	IL33	1	Inflammation	B14806	Q-04230_A_SS222042	PASS	1.073	-0.8458	Plate control	PASS
F_EMRI4_2	73	OID20428	O95760	IL33	1	Inflammation	B14806	Q-04230_A_SS222042	PASS	1.073	-0.8215	Plate control	PASS
A_BLANK_1	74	OID20428	O95760	IL33	1	Inflammation	B14806	Q-04230_A_SS222042	PASS	1.073	-0.6947	Plate control	PASS
E_ZVAD12_4	75	OID20428	O95760	IL33	1	Inflammation	B14806	Q-04230_A_SS222042	PASS	1.073	-0.4525	Plate control	PASS
I_PMAI12_2	76	OID20428	O95760	IL33	1	Inflammation	B14806	Q-04230_A_SS222042	PASS	1.073	-0.9523	Plate control	PASS
B_DMSO4_2	77	OID20428	O95760	IL33	1	Inflammation	B14806	Q-04230_A_SS222042	PASS	1.073	-0.9427	Plate control	PASS
J_NKAB4_1	85	OID20428	O95760	IL33	1	Inflammation	B14806	Q-04230_A_SS222042	PASS	1.073	-0.9801	Plate control	PASS
G_EMRI12_3	86	OID20428	O95760	IL33	1	Inflammation	B14806	Q-04230_A_SS222042	PASS	1.073	-0.9313	Plate control	PASS
C_DMSO12_1	87	OID20428	O95760	IL33	1	Inflammation	B14806	Q-04230_A_SS222042	PASS	1.073	-1.1381	Plate control	PASS
E_ZVAD12_3	88	OID20428	O95760	IL33	1	Inflammation	B14806	Q-04230_A_SS222042	PASS	1.073	-0.7942	Plate control	PASS
I_PMAI12_3	89	OID20428	O95760	IL33	1	Inflammation	B14806	Q-04230_A_SS222042	PASS	1.073	-1.1051	Plate control	PASS
C_DMSO12_2	1	OID20429	Q8NHJ6	LILRB4	1	Inflammation	B14806	Q-04230_A_SS222042	PASS	-1.3203	-2.7394	Plate control	PASS
H_PMAI4_4	2	OID20429	Q8NHJ6	LILRB4	1	Inflammation	B14806	Q-04230_A_SS222042	PASS	-1.3203	-2.5843	Plate control	PASS
D_ZVAD4_4	3	OID20429	Q8NHJ6	LILRB4	1	Inflammation	B14806	Q-04230_A_SS222042	PASS	-1.3203	-2.8358	Plate control	PASS
E_ZVAD12_2	4	OID20429	Q8NHJ6	LILRB4	1	Inflammation	B14806	Q-04230_A_SS222042	PASS	-1.3203	-2.5577	Plate control	PASS
K_NKAB12_2	5	OID20429	Q8NHJ6	LILRB4	1	Inflammation	B14806	Q-04230_A_SS222042	PASS	-1.3203	-2.8639	Plate control	PASS
D_ZVAD4_1	6	OID20429	Q8NHJ6	LILRB4	1	Inflammation	B14806	Q-04230_A_SS222042	PASS	-1.3203	-2.7035	Plate control	PASS
CONTROL_SAMPLE_CSAS2-1	12	OID20429	Q8NHJ6	LILRB4	1	Inflammation	B14806	Q-04230_A_SS222042	PASS	-1.3203	0.7659	Plate control	PASS
B_DMSO4_4	13	OID20429	Q8NHJ6	LILRB4	1	Inflammation	B14806	Q-04230_A_SS222042	PASS	-1.3203	-2.4832	Plate control	PASS
H_PMAI4_2	14	OID20429	Q8NHJ6	LILRB4	1	Inflammation	B14806	Q-04230_A_SS222042	PASS	-1.3203	-2.1945	Plate control	PASS
B_DMSO4_3	15	OID20429	Q8NHJ6	LILRB4	1	Inflammation	B14806	Q-04230_A_SS222042	PASS	-1.3203	-2.2989	Plate control	PASS
I_PMAI12_4	16	OID20429	Q8NHJ6	LILRB4	1	Inflammation	B14806	Q-04230_A_SS222042	PASS	-1.3203	-2.1338	Plate control	PASS
D_ZVAD4_3	17	OID20429	Q8NHJ6	LILRB4	1	Inflammation	B14806	Q-04230_A_SS222042	WARN	-1.3203	-2.4244	Plate control	PASS
K_NKAB12_3	18	OID20429	Q8NHJ6	LILRB4	1	Inflammation	B14806	Q-04230_A_SS222042	PASS	-1.3203	-2.5934	Plate control	PASS
CONTROL_SAMPLE_CSAS2-2	24	OID20429	Q8NHJ6	LILRB4	1	Inflammation	B14806	Q-04230_A_SS222042	PASS	-1.3203	0.8679	Plate control	PASS
A_BLANK_2	25	OID20429	Q8NHJ6	LILRB4	1	Inflammation	B14806	Q-04230_A_SS222042	PASS	-1.3203	-2.0689	Plate control	PASS
F_EMRI4_4	26	OID20429	Q8NHJ6	LILRB4	1	Inflammation	B14806	Q-04230_A_SS222042	PASS	-1.3203	-2.4171	Plate control	PASS
E_ZVAD12_1	27	OID20429	Q8NHJ6	LILRB4	1	Inflammation	B14806	Q-04230_A_SS222042	PASS	-1.3203	-2.0582	Plate control	PASS
J_NKAB4_4	28	OID20429	Q8NHJ6	LILRB4	1	Inflammation	B14806	Q-04230_A_SS222042	PASS	-1.3203	-2.3842	Plate control	PASS
H_PMAI4_1	29	OID20429	Q8NHJ6	LILRB4	1	Inflammation	B14806	Q-04230_A_SS222042	PASS	-1.3203	-2.0476	Plate control	PASS
F_EMRI4_3	30	OID20429	Q8NHJ6	LILRB4	1	Inflammation	B14806	Q-04230_A_SS222042	PASS	-1.3203	-2.3609	Plate control	PASS
C_DMSO12_4	37	OID20429	Q8NHJ6	LILRB4	1	Inflammation	B14806	Q-04230_A_SS222042	PASS	-1.3203	-2.6084	Plate control	PASS
G_EMRI12_4	38	OID20429	Q8NHJ6	LILRB4	1	Inflammation	B14806	Q-04230_A_SS222042	PASS	-1.3203	-2.6253	Plate control	PASS
C_DMSO12_3	39	OID20429	Q8NHJ6	LILRB4	1	Inflammation	B14806	Q-04230_A_SS222042	PASS	-1.3203	-2.7287	Plate control	PASS
H_PMAI4_3	40	OID20429	Q8NHJ6	LILRB4	1	Inflammation	B14806	Q-04230_A_SS222042	PASS	-1.3203	-2.692	Plate control	PASS
A_BLANK_3	41	OID20429	Q8NHJ6	LILRB4	1	Inflammation	B14806	Q-04230_A_SS222042	PASS	-1.3203	-1.9147	Plate control	PASS
G_EMRI12_1	42	OID20429	Q8NHJ6	LILRB4	1	Inflammation	B14806	Q-04230_A_SS222042	PASS	-1.3203	-2.3632	Plate control	PASS
A_BLANK_4	49	OID20429	Q8NHJ6	LILRB4	1	Inflammation	B14806	Q-04230_A_SS222042	PASS	-1.3203	-2.2088	Plate control	PASS
K_NKAB12_1	50	OID20429	Q8NHJ6	LILRB4	1	Inflammation	B14806	Q-04230_A_SS222042	PASS	-1.3203	-2.9149	Plate control	PASS
J_NKAB4_2	51	OID20429	Q8NHJ6	LILRB4	1	Inflammation	B14806	Q-04230_A_SS222042	PASS	-1.3203	-2.4835	Plate control	PASS
I_PMAI12_1	52	OID20429	Q8NHJ6	LILRB4	1	Inflammation	B14806	Q-04230_A_SS222042	PASS	-1.3203	-3.0666	Plate control	PASS
G_EMRI12_2	53	OID20429	Q8NHJ6	LILRB4	1	Inflammation	B14806	Q-04230_A_SS222042	WARN	-1.3203	-2.3065	Plate control	PASS
F_EMRI4_1	61	OID20429	Q8NHJ6	LILRB4	1	Inflammation	B14806	Q-04230_A_SS222042	PASS	-1.3203	-3.1579	Plate control	PASS
J_NKAB4_3	62	OID20429	Q8NHJ6	LILRB4	1	Inflammation	B14806	Q-04230_A_SS222042	PASS	-1.3203	-2.953	Plate control	PASS
D_ZVAD4_2	63	OID20429	Q8NHJ6	LILRB4	1	Inflammation	B14806	Q-04230_A_SS222042	PASS	-1.3203	-2.7096	Plate control	PASS
K_NKAB12_4	64	OID20429	Q8NHJ6	LILRB4	1	Inflammation	B14806	Q-04230_A_SS222042	PASS	-1.3203	-2.4878	Plate control	PASS
B_DMSO4_1	65	OID20429	Q8NHJ6	LILRB4	1	Inflammation	B14806	Q-04230_A_SS222042	PASS	-1.3203	-2.5917	Plate control	PASS
F_EMRI4_2	73	OID20429	Q8NHJ6	LILRB4	1	Inflammation	B14806	Q-04230_A_SS222042	PASS	-1.3203	-3.0115	Plate control	PASS
A_BLANK_1	74	OID20429	Q8NHJ6	LILRB4	1	Inflammation	B14806	Q-04230_A_SS222042	PASS	-1.3203	-2.5476	Plate control	PASS
E_ZVAD12_4	75	OID20429	Q8NHJ6	LILRB4	1	Inflammation	B14806	Q-04230_A_SS222042	PASS	-1.3203	-2.6381	Plate control	PASS
I_PMAI12_2	76	OID20429	Q8NHJ6	LILRB4	1	Inflammation	B14806	Q-04230_A_SS222042	PASS	-1.3203	-3.3098	Plate control	PASS
B_DMSO4_2	77	OID20429	Q8NHJ6	LILRB4	1	Inflammation	B14806	Q-04230_A_SS222042	PASS	-1.3203	-3.3781	Plate control	PASS
J_NKAB4_1	85	OID20429	Q8NHJ6	LILRB4	1	Inflammation	B14806	Q-04230_A_SS222042	PASS	-1.3203	-3.54	Plate control	PASS
G_EMRI12_3	86	OID20429	Q8NHJ6	LILRB4	1	Inflammation	B14806	Q-04230_A_SS222042	PASS	-1.3203	-4.1182	Plate control	PASS
C_DMSO12_1	87	OID20429	Q8NHJ6	LILRB4	1	Inflammation	B14806	Q-04230_A_SS222042	PASS	-1.3203	-3.3489	Plate control	PASS
E_ZVAD12_3	88	OID20429	Q8NHJ6	LILRB4	1	Inflammation	B14806	Q-04230_A_SS222042	PASS	-1.3203	-3.2497	Plate control	PASS
I_PMAI12_3	89	OID20429	Q8NHJ6	LILRB4	1	Inflammation	B14806	Q-04230_A_SS222042	PASS	-1.3203	-3.2473	Plate control	PASS
C_DMSO12_2	1	OID20430	P35225	IL13	0.9545	Inflammation	B14806	Q-04230_A_SS222042	PASS	-1.9082	-2.5448	Plate control	PASS
H_PMAI4_4	2	OID20430	P35225	IL13	0.9545	Inflammation	B14806	Q-04230_A_SS222042	PASS	-1.9082	-1.9226	Plate control	PASS
D_ZVAD4_4	3	OID20430	P35225	IL13	0.9545	Inflammation	B14806	Q-04230_A_SS222042	PASS	-1.9082	-2.172	Plate control	PASS
E_ZVAD12_2	4	OID20430	P35225	IL13	0.9545	Inflammation	B14806	Q-04230_A_SS222042	PASS	-1.9082	-2.3097	Plate control	PASS
K_NKAB12_2	5	OID20430	P35225	IL13	0.9545	Inflammation	B14806	Q-04230_A_SS222042	PASS	-1.9082	-2.0716	Plate control	PASS
D_ZVAD4_1	6	OID20430	P35225	IL13	0.9545	Inflammation	B14806	Q-04230_A_SS222042	PASS	-1.9082	-2.8187	Plate control	PASS
CONTROL_SAMPLE_CSAS2-1	12	OID20430	P35225	IL13	0.9545	Inflammation	B14806	Q-04230_A_SS222042	PASS	-1.9082	-1.8026	Plate control	PASS
B_DMSO4_4	13	OID20430	P35225	IL13	0.9545	Inflammation	B14806	Q-04230_A_SS222042	PASS	-1.9082	-2.333	Plate control	PASS
H_PMAI4_2	14	OID20430	P35225	IL13	0.9545	Inflammation	B14806	Q-04230_A_SS222042	PASS	-1.9082	-2.4497	Plate control	PASS
B_DMSO4_3	15	OID20430	P35225	IL13	0.9545	Inflammation	B14806	Q-04230_A_SS222042	PASS	-1.9082	-2.2739	Plate control	PASS
I_PMAI12_4	16	OID20430	P35225	IL13	0.9545	Inflammation	B14806	Q-04230_A_SS222042	PASS	-1.9082	-1.7825	Plate control	PASS
D_ZVAD4_3	17	OID20430	P35225	IL13	0.9545	Inflammation	B14806	Q-04230_A_SS222042	WARN	-1.9082	-2.0066	Plate control	PASS
K_NKAB12_3	18	OID20430	P35225	IL13	0.9545	Inflammation	B14806	Q-04230_A_SS222042	PASS	-1.9082	-2.2735	Plate control	PASS
CONTROL_SAMPLE_CSAS2-2	24	OID20430	P35225	IL13	0.9545	Inflammation	B14806	Q-04230_A_SS222042	PASS	-1.9082	-1.3425	Plate control	PASS
A_BLANK_2	25	OID20430	P35225	IL13	0.9545	Inflammation	B14806	Q-04230_A_SS222042	PASS	-1.9082	-2.1696	Plate control	PASS
F_EMRI4_4	26	OID20430	P35225	IL13	0.9545	Inflammation	B14806	Q-04230_A_SS222042	PASS	-1.9082	-2.3875	Plate control	PASS
E_ZVAD12_1	27	OID20430	P35225	IL13	0.9545	Inflammation	B14806	Q-04230_A_SS222042	PASS	-1.9082	-2.2894	Plate control	PASS
J_NKAB4_4	28	OID20430	P35225	IL13	0.9545	Inflammation	B14806	Q-04230_A_SS222042	PASS	-1.9082	-2.2884	Plate control	PASS
H_PMAI4_1	29	OID20430	P35225	IL13	0.9545	Inflammation	B14806	Q-04230_A_SS222042	PASS	-1.9082	-1.8075	Plate control	PASS
F_EMRI4_3	30	OID20430	P35225	IL13	0.9545	Inflammation	B14806	Q-04230_A_SS222042	PASS	-1.9082	-2.0806	Plate control	PASS
C_DMSO12_4	37	OID20430	P35225	IL13	0.9545	Inflammation	B14806	Q-04230_A_SS222042	PASS	-1.9082	-2.6739	Plate control	PASS
G_EMRI12_4	38	OID20430	P35225	IL13	0.9545	Inflammation	B14806	Q-04230_A_SS222042	PASS	-1.9082	-2.0999	Plate control	PASS
C_DMSO12_3	39	OID20430	P35225	IL13	0.9545	Inflammation	B14806	Q-04230_A_SS222042	PASS	-1.9082	-2.5866	Plate control	PASS
H_PMAI4_3	40	OID20430	P35225	IL13	0.9545	Inflammation	B14806	Q-04230_A_SS222042	PASS	-1.9082	-2.4188	Plate control	PASS
A_BLANK_3	41	OID20430	P35225	IL13	0.9545	Inflammation	B14806	Q-04230_A_SS222042	PASS	-1.9082	-2.1213	Plate control	PASS
G_EMRI12_1	42	OID20430	P35225	IL13	0.9545	Inflammation	B14806	Q-04230_A_SS222042	PASS	-1.9082	-2.2531	Plate control	PASS
A_BLANK_4	49	OID20430	P35225	IL13	0.9545	Inflammation	B14806	Q-04230_A_SS222042	PASS	-1.9082	-2.2153	Plate control	PASS
K_NKAB12_1	50	OID20430	P35225	IL13	0.9545	Inflammation	B14806	Q-04230_A_SS222042	PASS	-1.9082	-2.8284	Plate control	PASS
J_NKAB4_2	51	OID20430	P35225	IL13	0.9545	Inflammation	B14806	Q-04230_A_SS222042	PASS	-1.9082	-2.0636	Plate control	PASS
I_PMAI12_1	52	OID20430	P35225	IL13	0.9545	Inflammation	B14806	Q-04230_A_SS222042	PASS	-1.9082	-2.4167	Plate control	PASS
G_EMRI12_2	53	OID20430	P35225	IL13	0.9545	Inflammation	B14806	Q-04230_A_SS222042	WARN	-1.9082	-2.6161	Plate control	PASS
F_EMRI4_1	61	OID20430	P35225	IL13	0.9545	Inflammation	B14806	Q-04230_A_SS222042	PASS	-1.9082	-2.4079	Plate control	PASS
J_NKAB4_3	62	OID20430	P35225	IL13	0.9545	Inflammation	B14806	Q-04230_A_SS222042	PASS	-1.9082	-2.8593	Plate control	PASS
D_ZVAD4_2	63	OID20430	P35225	IL13	0.9545	Inflammation	B14806	Q-04230_A_SS222042	PASS	-1.9082	-2.8672	Plate control	PASS
K_NKAB12_4	64	OID20430	P35225	IL13	0.9545	Inflammation	B14806	Q-04230_A_SS222042	PASS	-1.9082	-2.6733	Plate control	PASS
B_DMSO4_1	65	OID20430	P35225	IL13	0.9545	Inflammation	B14806	Q-04230_A_SS222042	PASS	-1.9082	-2.5614	Plate control	PASS
F_EMRI4_2	73	OID20430	P35225	IL13	0.9545	Inflammation	B14806	Q-04230_A_SS222042	PASS	-1.9082	-3.0519	Plate control	PASS
A_BLANK_1	74	OID20430	P35225	IL13	0.9545	Inflammation	B14806	Q-04230_A_SS222042	PASS	-1.9082	-2.7807	Plate control	PASS
E_ZVAD12_4	75	OID20430	P35225	IL13	0.9545	Inflammation	B14806	Q-04230_A_SS222042	PASS	-1.9082	-2.9429	Plate control	PASS
I_PMAI12_2	76	OID20430	P35225	IL13	0.9545	Inflammation	B14806	Q-04230_A_SS222042	PASS	-1.9082	-3.319	Plate control	PASS
B_DMSO4_2	77	OID20430	P35225	IL13	0.9545	Inflammation	B14806	Q-04230_A_SS222042	PASS	-1.9082	-2.7556	Plate control	PASS
J_NKAB4_1	85	OID20430	P35225	IL13	0.9545	Inflammation	B14806	Q-04230_A_SS222042	PASS	-1.9082	-2.5954	Plate control	PASS
G_EMRI12_3	86	OID20430	P35225	IL13	0.9545	Inflammation	B14806	Q-04230_A_SS222042	PASS	-1.9082	-2.7835	Plate control	PASS
C_DMSO12_1	87	OID20430	P35225	IL13	0.9545	Inflammation	B14806	Q-04230_A_SS222042	PASS	-1.9082	-2.909	Plate control	PASS
E_ZVAD12_3	88	OID20430	P35225	IL13	0.9545	Inflammation	B14806	Q-04230_A_SS222042	PASS	-1.9082	-2.6777	Plate control	PASS
I_PMAI12_3	89	OID20430	P35225	IL13	0.9545	Inflammation	B14806	Q-04230_A_SS222042	PASS	-1.9082	-2.2217	Plate control	PASS
C_DMSO12_2	1	OID20431	P22301	IL10	0.0909	Inflammation	B14806	Q-04230_A_SS222042	PASS	-1.4353	4.4596	Plate control	PASS
H_PMAI4_4	2	OID20431	P22301	IL10	0.0909	Inflammation	B14806	Q-04230_A_SS222042	PASS	-1.4353	9.3168	Plate control	PASS
D_ZVAD4_4	3	OID20431	P22301	IL10	0.0909	Inflammation	B14806	Q-04230_A_SS222042	PASS	-1.4353	3.4655	Plate control	PASS
E_ZVAD12_2	4	OID20431	P22301	IL10	0.0909	Inflammation	B14806	Q-04230_A_SS222042	PASS	-1.4353	8.1111	Plate control	PASS
K_NKAB12_2	5	OID20431	P22301	IL10	0.0909	Inflammation	B14806	Q-04230_A_SS222042	PASS	-1.4353	8.0899	Plate control	PASS
D_ZVAD4_1	6	OID20431	P22301	IL10	0.0909	Inflammation	B14806	Q-04230_A_SS222042	PASS	-1.4353	3.3863	Plate control	PASS
CONTROL_SAMPLE_CSAS2-1	12	OID20431	P22301	IL10	0.0909	Inflammation	B14806	Q-04230_A_SS222042	PASS	-1.4353	-0.7507	Plate control	PASS
B_DMSO4_4	13	OID20431	P22301	IL10	0.0909	Inflammation	B14806	Q-04230_A_SS222042	PASS	-1.4353	2.9989	Plate control	PASS
H_PMAI4_2	14	OID20431	P22301	IL10	0.0909	Inflammation	B14806	Q-04230_A_SS222042	PASS	-1.4353	9.4985	Plate control	PASS
B_DMSO4_3	15	OID20431	P22301	IL10	0.0909	Inflammation	B14806	Q-04230_A_SS222042	PASS	-1.4353	2.9144	Plate control	PASS
I_PMAI12_4	16	OID20431	P22301	IL10	0.0909	Inflammation	B14806	Q-04230_A_SS222042	PASS	-1.4353	10.141	Plate control	PASS
D_ZVAD4_3	17	OID20431	P22301	IL10	0.0909	Inflammation	B14806	Q-04230_A_SS222042	WARN	-1.4353	3.7018	Plate control	PASS
K_NKAB12_3	18	OID20431	P22301	IL10	0.0909	Inflammation	B14806	Q-04230_A_SS222042	PASS	-1.4353	8.205	Plate control	PASS
CONTROL_SAMPLE_CSAS2-2	24	OID20431	P22301	IL10	0.0909	Inflammation	B14806	Q-04230_A_SS222042	PASS	-1.4353	-0.0189	Plate control	PASS
A_BLANK_2	25	OID20431	P22301	IL10	0.0909	Inflammation	B14806	Q-04230_A_SS222042	PASS	-1.4353	-2.603	Plate control	PASS
F_EMRI4_4	26	OID20431	P22301	IL10	0.0909	Inflammation	B14806	Q-04230_A_SS222042	PASS	-1.4353	4.4869	Plate control	PASS
E_ZVAD12_1	27	OID20431	P22301	IL10	0.0909	Inflammation	B14806	Q-04230_A_SS222042	PASS	-1.4353	8.3942	Plate control	PASS
J_NKAB4_4	28	OID20431	P22301	IL10	0.0909	Inflammation	B14806	Q-04230_A_SS222042	PASS	-1.4353	4.8736	Plate control	PASS
H_PMAI4_1	29	OID20431	P22301	IL10	0.0909	Inflammation	B14806	Q-04230_A_SS222042	PASS	-1.4353	9.3938	Plate control	PASS
F_EMRI4_3	30	OID20431	P22301	IL10	0.0909	Inflammation	B14806	Q-04230_A_SS222042	PASS	-1.4353	4.6262	Plate control	PASS
C_DMSO12_4	37	OID20431	P22301	IL10	0.0909	Inflammation	B14806	Q-04230_A_SS222042	PASS	-1.4353	4.4416	Plate control	PASS
G_EMRI12_4	38	OID20431	P22301	IL10	0.0909	Inflammation	B14806	Q-04230_A_SS222042	PASS	-1.4353	9.0267	Plate control	PASS
C_DMSO12_3	39	OID20431	P22301	IL10	0.0909	Inflammation	B14806	Q-04230_A_SS222042	PASS	-1.4353	4.1989	Plate control	PASS
H_PMAI4_3	40	OID20431	P22301	IL10	0.0909	Inflammation	B14806	Q-04230_A_SS222042	PASS	-1.4353	9.4405	Plate control	PASS
A_BLANK_3	41	OID20431	P22301	IL10	0.0909	Inflammation	B14806	Q-04230_A_SS222042	PASS	-1.4353	-4.7586	Plate control	PASS
G_EMRI12_1	42	OID20431	P22301	IL10	0.0909	Inflammation	B14806	Q-04230_A_SS222042	PASS	-1.4353	9.1723	Plate control	PASS
A_BLANK_4	49	OID20431	P22301	IL10	0.0909	Inflammation	B14806	Q-04230_A_SS222042	PASS	-1.4353	-3.5424	Plate control	PASS
K_NKAB12_1	50	OID20431	P22301	IL10	0.0909	Inflammation	B14806	Q-04230_A_SS222042	PASS	-1.4353	8.2898	Plate control	PASS
J_NKAB4_2	51	OID20431	P22301	IL10	0.0909	Inflammation	B14806	Q-04230_A_SS222042	PASS	-1.4353	5.0683	Plate control	PASS
I_PMAI12_1	52	OID20431	P22301	IL10	0.0909	Inflammation	B14806	Q-04230_A_SS222042	PASS	-1.4353	10.1218	Plate control	PASS
G_EMRI12_2	53	OID20431	P22301	IL10	0.0909	Inflammation	B14806	Q-04230_A_SS222042	WARN	-1.4353	9.0078	Plate control	PASS
F_EMRI4_1	61	OID20431	P22301	IL10	0.0909	Inflammation	B14806	Q-04230_A_SS222042	PASS	-1.4353	4.7132	Plate control	PASS
J_NKAB4_3	62	OID20431	P22301	IL10	0.0909	Inflammation	B14806	Q-04230_A_SS222042	PASS	-1.4353	4.804	Plate control	PASS
D_ZVAD4_2	63	OID20431	P22301	IL10	0.0909	Inflammation	B14806	Q-04230_A_SS222042	PASS	-1.4353	3.5478	Plate control	PASS
K_NKAB12_4	64	OID20431	P22301	IL10	0.0909	Inflammation	B14806	Q-04230_A_SS222042	PASS	-1.4353	8.1476	Plate control	PASS
B_DMSO4_1	65	OID20431	P22301	IL10	0.0909	Inflammation	B14806	Q-04230_A_SS222042	PASS	-1.4353	2.8395	Plate control	PASS
F_EMRI4_2	73	OID20431	P22301	IL10	0.0909	Inflammation	B14806	Q-04230_A_SS222042	PASS	-1.4353	4.608	Plate control	PASS
A_BLANK_1	74	OID20431	P22301	IL10	0.0909	Inflammation	B14806	Q-04230_A_SS222042	PASS	-1.4353	-4.4491	Plate control	PASS
E_ZVAD12_4	75	OID20431	P22301	IL10	0.0909	Inflammation	B14806	Q-04230_A_SS222042	PASS	-1.4353	8.3149	Plate control	PASS
I_PMAI12_2	76	OID20431	P22301	IL10	0.0909	Inflammation	B14806	Q-04230_A_SS222042	PASS	-1.4353	10.0607	Plate control	PASS
B_DMSO4_2	77	OID20431	P22301	IL10	0.0909	Inflammation	B14806	Q-04230_A_SS222042	PASS	-1.4353	3.0673	Plate control	PASS
J_NKAB4_1	85	OID20431	P22301	IL10	0.0909	Inflammation	B14806	Q-04230_A_SS222042	PASS	-1.4353	4.9688	Plate control	PASS
G_EMRI12_3	86	OID20431	P22301	IL10	0.0909	Inflammation	B14806	Q-04230_A_SS222042	PASS	-1.4353	8.9747	Plate control	PASS
C_DMSO12_1	87	OID20431	P22301	IL10	0.0909	Inflammation	B14806	Q-04230_A_SS222042	PASS	-1.4353	4.4612	Plate control	PASS
E_ZVAD12_3	88	OID20431	P22301	IL10	0.0909	Inflammation	B14806	Q-04230_A_SS222042	PASS	-1.4353	8.2094	Plate control	PASS
I_PMAI12_3	89	OID20431	P22301	IL10	0.0909	Inflammation	B14806	Q-04230_A_SS222042	PASS	-1.4353	10.1859	Plate control	PASS
C_DMSO12_2	1	OID20432	P27540	ARNT	0.9773	Inflammation	B14806	Q-04230_A_SS222042	PASS	0.7157	-0.1808	Plate control	PASS
H_PMAI4_4	2	OID20432	P27540	ARNT	0.9773	Inflammation	B14806	Q-04230_A_SS222042	PASS	0.7157	-0.3428	Plate control	PASS
D_ZVAD4_4	3	OID20432	P27540	ARNT	0.9773	Inflammation	B14806	Q-04230_A_SS222042	PASS	0.7157	0.0777	Plate control	PASS
E_ZVAD12_2	4	OID20432	P27540	ARNT	0.9773	Inflammation	B14806	Q-04230_A_SS222042	PASS	0.7157	0.1066	Plate control	PASS
K_NKAB12_2	5	OID20432	P27540	ARNT	0.9773	Inflammation	B14806	Q-04230_A_SS222042	PASS	0.7157	-0.4574	Plate control	PASS
D_ZVAD4_1	6	OID20432	P27540	ARNT	0.9773	Inflammation	B14806	Q-04230_A_SS222042	PASS	0.7157	-0.1473	Plate control	PASS
CONTROL_SAMPLE_CSAS2-1	12	OID20432	P27540	ARNT	0.9773	Inflammation	B14806	Q-04230_A_SS222042	PASS	0.7157	0.2364	Plate control	PASS
B_DMSO4_4	13	OID20432	P27540	ARNT	0.9773	Inflammation	B14806	Q-04230_A_SS222042	PASS	0.7157	0.1952	Plate control	PASS
H_PMAI4_2	14	OID20432	P27540	ARNT	0.9773	Inflammation	B14806	Q-04230_A_SS222042	PASS	0.7157	-0.025	Plate control	PASS
B_DMSO4_3	15	OID20432	P27540	ARNT	0.9773	Inflammation	B14806	Q-04230_A_SS222042	PASS	0.7157	0.3984	Plate control	PASS
I_PMAI12_4	16	OID20432	P27540	ARNT	0.9773	Inflammation	B14806	Q-04230_A_SS222042	PASS	0.7157	0.2216	Plate control	PASS
D_ZVAD4_3	17	OID20432	P27540	ARNT	0.9773	Inflammation	B14806	Q-04230_A_SS222042	WARN	0.7157	-0.1398	Plate control	PASS
K_NKAB12_3	18	OID20432	P27540	ARNT	0.9773	Inflammation	B14806	Q-04230_A_SS222042	PASS	0.7157	-0.074	Plate control	PASS
CONTROL_SAMPLE_CSAS2-2	24	OID20432	P27540	ARNT	0.9773	Inflammation	B14806	Q-04230_A_SS222042	PASS	0.7157	-0.0452	Plate control	PASS
A_BLANK_2	25	OID20432	P27540	ARNT	0.9773	Inflammation	B14806	Q-04230_A_SS222042	PASS	0.7157	0.4931	Plate control	PASS
F_EMRI4_4	26	OID20432	P27540	ARNT	0.9773	Inflammation	B14806	Q-04230_A_SS222042	PASS	0.7157	0.0583	Plate control	PASS
E_ZVAD12_1	27	OID20432	P27540	ARNT	0.9773	Inflammation	B14806	Q-04230_A_SS222042	PASS	0.7157	-0.2921	Plate control	PASS
J_NKAB4_4	28	OID20432	P27540	ARNT	0.9773	Inflammation	B14806	Q-04230_A_SS222042	PASS	0.7157	-0.4354	Plate control	PASS
H_PMAI4_1	29	OID20432	P27540	ARNT	0.9773	Inflammation	B14806	Q-04230_A_SS222042	PASS	0.7157	-0.1679	Plate control	PASS
F_EMRI4_3	30	OID20432	P27540	ARNT	0.9773	Inflammation	B14806	Q-04230_A_SS222042	PASS	0.7157	0.0327	Plate control	PASS
C_DMSO12_4	37	OID20432	P27540	ARNT	0.9773	Inflammation	B14806	Q-04230_A_SS222042	PASS	0.7157	-0.3274	Plate control	PASS
G_EMRI12_4	38	OID20432	P27540	ARNT	0.9773	Inflammation	B14806	Q-04230_A_SS222042	PASS	0.7157	-0.0395	Plate control	PASS
C_DMSO12_3	39	OID20432	P27540	ARNT	0.9773	Inflammation	B14806	Q-04230_A_SS222042	PASS	0.7157	0.1716	Plate control	PASS
H_PMAI4_3	40	OID20432	P27540	ARNT	0.9773	Inflammation	B14806	Q-04230_A_SS222042	PASS	0.7157	0.0905	Plate control	PASS
A_BLANK_3	41	OID20432	P27540	ARNT	0.9773	Inflammation	B14806	Q-04230_A_SS222042	PASS	0.7157	0.834	Plate control	PASS
G_EMRI12_1	42	OID20432	P27540	ARNT	0.9773	Inflammation	B14806	Q-04230_A_SS222042	PASS	0.7157	-0.1362	Plate control	PASS
A_BLANK_4	49	OID20432	P27540	ARNT	0.9773	Inflammation	B14806	Q-04230_A_SS222042	PASS	0.7157	0.3571	Plate control	PASS
K_NKAB12_1	50	OID20432	P27540	ARNT	0.9773	Inflammation	B14806	Q-04230_A_SS222042	PASS	0.7157	0.0993	Plate control	PASS
J_NKAB4_2	51	OID20432	P27540	ARNT	0.9773	Inflammation	B14806	Q-04230_A_SS222042	PASS	0.7157	-0.1169	Plate control	PASS
I_PMAI12_1	52	OID20432	P27540	ARNT	0.9773	Inflammation	B14806	Q-04230_A_SS222042	PASS	0.7157	0.4263	Plate control	PASS
G_EMRI12_2	53	OID20432	P27540	ARNT	0.9773	Inflammation	B14806	Q-04230_A_SS222042	WARN	0.7157	-0.5481	Plate control	PASS
F_EMRI4_1	61	OID20432	P27540	ARNT	0.9773	Inflammation	B14806	Q-04230_A_SS222042	PASS	0.7157	-0.191	Plate control	PASS
J_NKAB4_3	62	OID20432	P27540	ARNT	0.9773	Inflammation	B14806	Q-04230_A_SS222042	PASS	0.7157	-0.0759	Plate control	PASS
D_ZVAD4_2	63	OID20432	P27540	ARNT	0.9773	Inflammation	B14806	Q-04230_A_SS222042	PASS	0.7157	-0.6742	Plate control	PASS
K_NKAB12_4	64	OID20432	P27540	ARNT	0.9773	Inflammation	B14806	Q-04230_A_SS222042	PASS	0.7157	-0.8387	Plate control	PASS
B_DMSO4_1	65	OID20432	P27540	ARNT	0.9773	Inflammation	B14806	Q-04230_A_SS222042	PASS	0.7157	-0.08	Plate control	PASS
F_EMRI4_2	73	OID20432	P27540	ARNT	0.9773	Inflammation	B14806	Q-04230_A_SS222042	PASS	0.7157	-0.3383	Plate control	PASS
A_BLANK_1	74	OID20432	P27540	ARNT	0.9773	Inflammation	B14806	Q-04230_A_SS222042	PASS	0.7157	0.2229	Plate control	PASS
E_ZVAD12_4	75	OID20432	P27540	ARNT	0.9773	Inflammation	B14806	Q-04230_A_SS222042	PASS	0.7157	-0.1511	Plate control	PASS
I_PMAI12_2	76	OID20432	P27540	ARNT	0.9773	Inflammation	B14806	Q-04230_A_SS222042	PASS	0.7157	0.3933	Plate control	PASS
B_DMSO4_2	77	OID20432	P27540	ARNT	0.9773	Inflammation	B14806	Q-04230_A_SS222042	PASS	0.7157	-0.0662	Plate control	PASS
J_NKAB4_1	85	OID20432	P27540	ARNT	0.9773	Inflammation	B14806	Q-04230_A_SS222042	PASS	0.7157	-0.0029	Plate control	PASS
G_EMRI12_3	86	OID20432	P27540	ARNT	0.9773	Inflammation	B14806	Q-04230_A_SS222042	PASS	0.7157	-0.1033	Plate control	PASS
C_DMSO12_1	87	OID20432	P27540	ARNT	0.9773	Inflammation	B14806	Q-04230_A_SS222042	PASS	0.7157	-0.5094	Plate control	PASS
E_ZVAD12_3	88	OID20432	P27540	ARNT	0.9773	Inflammation	B14806	Q-04230_A_SS222042	PASS	0.7157	-0.5602	Plate control	PASS
I_PMAI12_3	89	OID20432	P27540	ARNT	0.9773	Inflammation	B14806	Q-04230_A_SS222042	PASS	0.7157	0.0619	Plate control	PASS
C_DMSO12_2	1	OID20433	O95379	TNFAIP8	1	Inflammation	B14806	Q-04230_A_SS222042	PASS	0.7011	-3.8531	Plate control	PASS
H_PMAI4_4	2	OID20433	O95379	TNFAIP8	1	Inflammation	B14806	Q-04230_A_SS222042	PASS	0.7011	-3.3452	Plate control	PASS
D_ZVAD4_4	3	OID20433	O95379	TNFAIP8	1	Inflammation	B14806	Q-04230_A_SS222042	PASS	0.7011	-3.9572	Plate control	PASS
E_ZVAD12_2	4	OID20433	O95379	TNFAIP8	1	Inflammation	B14806	Q-04230_A_SS222042	PASS	0.7011	-1.6328	Plate control	PASS
K_NKAB12_2	5	OID20433	O95379	TNFAIP8	1	Inflammation	B14806	Q-04230_A_SS222042	PASS	0.7011	-1.2946	Plate control	PASS
D_ZVAD4_1	6	OID20433	O95379	TNFAIP8	1	Inflammation	B14806	Q-04230_A_SS222042	PASS	0.7011	-0.2551	Plate control	PASS
CONTROL_SAMPLE_CSAS2-1	12	OID20433	O95379	TNFAIP8	1	Inflammation	B14806	Q-04230_A_SS222042	PASS	0.7011	-1.4817	Plate control	PASS
B_DMSO4_4	13	OID20433	O95379	TNFAIP8	1	Inflammation	B14806	Q-04230_A_SS222042	PASS	0.7011	-1.4744	Plate control	PASS
H_PMAI4_2	14	OID20433	O95379	TNFAIP8	1	Inflammation	B14806	Q-04230_A_SS222042	PASS	0.7011	-2.1123	Plate control	PASS
B_DMSO4_3	15	OID20433	O95379	TNFAIP8	1	Inflammation	B14806	Q-04230_A_SS222042	PASS	0.7011	-3.5369	Plate control	PASS
I_PMAI12_4	16	OID20433	O95379	TNFAIP8	1	Inflammation	B14806	Q-04230_A_SS222042	PASS	0.7011	-0.3364	Plate control	PASS
D_ZVAD4_3	17	OID20433	O95379	TNFAIP8	1	Inflammation	B14806	Q-04230_A_SS222042	WARN	0.7011	-1.1853	Plate control	PASS
K_NKAB12_3	18	OID20433	O95379	TNFAIP8	1	Inflammation	B14806	Q-04230_A_SS222042	PASS	0.7011	-1.8523	Plate control	PASS
CONTROL_SAMPLE_CSAS2-2	24	OID20433	O95379	TNFAIP8	1	Inflammation	B14806	Q-04230_A_SS222042	PASS	0.7011	-0.065	Plate control	PASS
A_BLANK_2	25	OID20433	O95379	TNFAIP8	1	Inflammation	B14806	Q-04230_A_SS222042	PASS	0.7011	-6.4422	Plate control	PASS
F_EMRI4_4	26	OID20433	O95379	TNFAIP8	1	Inflammation	B14806	Q-04230_A_SS222042	PASS	0.7011	-1.1975	Plate control	PASS
E_ZVAD12_1	27	OID20433	O95379	TNFAIP8	1	Inflammation	B14806	Q-04230_A_SS222042	PASS	0.7011	-3.3377	Plate control	PASS
J_NKAB4_4	28	OID20433	O95379	TNFAIP8	1	Inflammation	B14806	Q-04230_A_SS222042	PASS	0.7011	-1.1123	Plate control	PASS
H_PMAI4_1	29	OID20433	O95379	TNFAIP8	1	Inflammation	B14806	Q-04230_A_SS222042	PASS	0.7011	-1.7889	Plate control	PASS
F_EMRI4_3	30	OID20433	O95379	TNFAIP8	1	Inflammation	B14806	Q-04230_A_SS222042	PASS	0.7011	-3.7198	Plate control	PASS
C_DMSO12_4	37	OID20433	O95379	TNFAIP8	1	Inflammation	B14806	Q-04230_A_SS222042	PASS	0.7011	-2.5523	Plate control	PASS
G_EMRI12_4	38	OID20433	O95379	TNFAIP8	1	Inflammation	B14806	Q-04230_A_SS222042	PASS	0.7011	-0.4171	Plate control	PASS
C_DMSO12_3	39	OID20433	O95379	TNFAIP8	1	Inflammation	B14806	Q-04230_A_SS222042	PASS	0.7011	-0.895	Plate control	PASS
H_PMAI4_3	40	OID20433	O95379	TNFAIP8	1	Inflammation	B14806	Q-04230_A_SS222042	PASS	0.7011	-1.692	Plate control	PASS
A_BLANK_3	41	OID20433	O95379	TNFAIP8	1	Inflammation	B14806	Q-04230_A_SS222042	PASS	0.7011	-1.9721	Plate control	PASS
G_EMRI12_1	42	OID20433	O95379	TNFAIP8	1	Inflammation	B14806	Q-04230_A_SS222042	PASS	0.7011	-0.1474	Plate control	PASS
A_BLANK_4	49	OID20433	O95379	TNFAIP8	1	Inflammation	B14806	Q-04230_A_SS222042	PASS	0.7011	-1.348	Plate control	PASS
K_NKAB12_1	50	OID20433	O95379	TNFAIP8	1	Inflammation	B14806	Q-04230_A_SS222042	PASS	0.7011	-3.4437	Plate control	PASS
J_NKAB4_2	51	OID20433	O95379	TNFAIP8	1	Inflammation	B14806	Q-04230_A_SS222042	PASS	0.7011	-1.2314	Plate control	PASS
I_PMAI12_1	52	OID20433	O95379	TNFAIP8	1	Inflammation	B14806	Q-04230_A_SS222042	PASS	0.7011	-0.3731	Plate control	PASS
G_EMRI12_2	53	OID20433	O95379	TNFAIP8	1	Inflammation	B14806	Q-04230_A_SS222042	WARN	0.7011	-1.8637	Plate control	PASS
F_EMRI4_1	61	OID20433	O95379	TNFAIP8	1	Inflammation	B14806	Q-04230_A_SS222042	PASS	0.7011	-2.0071	Plate control	PASS
J_NKAB4_3	62	OID20433	O95379	TNFAIP8	1	Inflammation	B14806	Q-04230_A_SS222042	PASS	0.7011	-3.6338	Plate control	PASS
D_ZVAD4_2	63	OID20433	O95379	TNFAIP8	1	Inflammation	B14806	Q-04230_A_SS222042	PASS	0.7011	-3.8611	Plate control	PASS
K_NKAB12_4	64	OID20433	O95379	TNFAIP8	1	Inflammation	B14806	Q-04230_A_SS222042	PASS	0.7011	-2.1891	Plate control	PASS
B_DMSO4_1	65	OID20433	O95379	TNFAIP8	1	Inflammation	B14806	Q-04230_A_SS222042	PASS	0.7011	-0.8681	Plate control	PASS
F_EMRI4_2	73	OID20433	O95379	TNFAIP8	1	Inflammation	B14806	Q-04230_A_SS222042	PASS	0.7011	-1.6183	Plate control	PASS
A_BLANK_1	74	OID20433	O95379	TNFAIP8	1	Inflammation	B14806	Q-04230_A_SS222042	PASS	0.7011	-2.5695	Plate control	PASS
E_ZVAD12_4	75	OID20433	O95379	TNFAIP8	1	Inflammation	B14806	Q-04230_A_SS222042	PASS	0.7011	-2.4842	Plate control	PASS
I_PMAI12_2	76	OID20433	O95379	TNFAIP8	1	Inflammation	B14806	Q-04230_A_SS222042	PASS	0.7011	-1.8	Plate control	PASS
B_DMSO4_2	77	OID20433	O95379	TNFAIP8	1	Inflammation	B14806	Q-04230_A_SS222042	PASS	0.7011	-3.907	Plate control	PASS
J_NKAB4_1	85	OID20433	O95379	TNFAIP8	1	Inflammation	B14806	Q-04230_A_SS222042	PASS	0.7011	-3.6614	Plate control	PASS
G_EMRI12_3	86	OID20433	O95379	TNFAIP8	1	Inflammation	B14806	Q-04230_A_SS222042	PASS	0.7011	-3.6005	Plate control	PASS
C_DMSO12_1	87	OID20433	O95379	TNFAIP8	1	Inflammation	B14806	Q-04230_A_SS222042	PASS	0.7011	-2.8073	Plate control	PASS
E_ZVAD12_3	88	OID20433	O95379	TNFAIP8	1	Inflammation	B14806	Q-04230_A_SS222042	PASS	0.7011	0.2919	Plate control	PASS
I_PMAI12_3	89	OID20433	O95379	TNFAIP8	1	Inflammation	B14806	Q-04230_A_SS222042	PASS	0.7011	-2.3224	Plate control	PASS
C_DMSO12_2	1	OID20434	Q8WV07	LTO1	0.7955	Inflammation	B14806	Q-04230_A_SS222042	PASS	-0.101	-0.9473	Plate control	PASS
H_PMAI4_4	2	OID20434	Q8WV07	LTO1	0.7955	Inflammation	B14806	Q-04230_A_SS222042	PASS	-0.101	-0.3139	Plate control	PASS
D_ZVAD4_4	3	OID20434	Q8WV07	LTO1	0.7955	Inflammation	B14806	Q-04230_A_SS222042	PASS	-0.101	-0.3678	Plate control	PASS
E_ZVAD12_2	4	OID20434	Q8WV07	LTO1	0.7955	Inflammation	B14806	Q-04230_A_SS222042	PASS	-0.101	-1.0165	Plate control	PASS
K_NKAB12_2	5	OID20434	Q8WV07	LTO1	0.7955	Inflammation	B14806	Q-04230_A_SS222042	PASS	-0.101	-0.0117	Plate control	PASS
D_ZVAD4_1	6	OID20434	Q8WV07	LTO1	0.7955	Inflammation	B14806	Q-04230_A_SS222042	PASS	-0.101	-0.6932	Plate control	PASS
CONTROL_SAMPLE_CSAS2-1	12	OID20434	Q8WV07	LTO1	0.7955	Inflammation	B14806	Q-04230_A_SS222042	PASS	-0.101	-1.6437	Plate control	PASS
B_DMSO4_4	13	OID20434	Q8WV07	LTO1	0.7955	Inflammation	B14806	Q-04230_A_SS222042	PASS	-0.101	-0.443	Plate control	PASS
H_PMAI4_2	14	OID20434	Q8WV07	LTO1	0.7955	Inflammation	B14806	Q-04230_A_SS222042	PASS	-0.101	-0.3929	Plate control	PASS
B_DMSO4_3	15	OID20434	Q8WV07	LTO1	0.7955	Inflammation	B14806	Q-04230_A_SS222042	PASS	-0.101	-0.3536	Plate control	PASS
I_PMAI12_4	16	OID20434	Q8WV07	LTO1	0.7955	Inflammation	B14806	Q-04230_A_SS222042	PASS	-0.101	-0.5208	Plate control	PASS
D_ZVAD4_3	17	OID20434	Q8WV07	LTO1	0.7955	Inflammation	B14806	Q-04230_A_SS222042	WARN	-0.101	-1.265	Plate control	PASS
K_NKAB12_3	18	OID20434	Q8WV07	LTO1	0.7955	Inflammation	B14806	Q-04230_A_SS222042	PASS	-0.101	-1.4058	Plate control	PASS
CONTROL_SAMPLE_CSAS2-2	24	OID20434	Q8WV07	LTO1	0.7955	Inflammation	B14806	Q-04230_A_SS222042	PASS	-0.101	-0.0867	Plate control	PASS
A_BLANK_2	25	OID20434	Q8WV07	LTO1	0.7955	Inflammation	B14806	Q-04230_A_SS222042	PASS	-0.101	-1.1378	Plate control	PASS
F_EMRI4_4	26	OID20434	Q8WV07	LTO1	0.7955	Inflammation	B14806	Q-04230_A_SS222042	PASS	-0.101	-0.1136	Plate control	PASS
E_ZVAD12_1	27	OID20434	Q8WV07	LTO1	0.7955	Inflammation	B14806	Q-04230_A_SS222042	PASS	-0.101	0.0156	Plate control	PASS
J_NKAB4_4	28	OID20434	Q8WV07	LTO1	0.7955	Inflammation	B14806	Q-04230_A_SS222042	PASS	-0.101	-1.1354	Plate control	PASS
H_PMAI4_1	29	OID20434	Q8WV07	LTO1	0.7955	Inflammation	B14806	Q-04230_A_SS222042	PASS	-0.101	-0.0862	Plate control	PASS
F_EMRI4_3	30	OID20434	Q8WV07	LTO1	0.7955	Inflammation	B14806	Q-04230_A_SS222042	PASS	-0.101	-0.5364	Plate control	PASS
C_DMSO12_4	37	OID20434	Q8WV07	LTO1	0.7955	Inflammation	B14806	Q-04230_A_SS222042	PASS	-0.101	-0.6464	Plate control	PASS
G_EMRI12_4	38	OID20434	Q8WV07	LTO1	0.7955	Inflammation	B14806	Q-04230_A_SS222042	PASS	-0.101	-0.2629	Plate control	PASS
C_DMSO12_3	39	OID20434	Q8WV07	LTO1	0.7955	Inflammation	B14806	Q-04230_A_SS222042	PASS	-0.101	-0.676	Plate control	PASS
H_PMAI4_3	40	OID20434	Q8WV07	LTO1	0.7955	Inflammation	B14806	Q-04230_A_SS222042	PASS	-0.101	-0.7151	Plate control	PASS
A_BLANK_3	41	OID20434	Q8WV07	LTO1	0.7955	Inflammation	B14806	Q-04230_A_SS222042	PASS	-0.101	-0.9216	Plate control	PASS
G_EMRI12_1	42	OID20434	Q8WV07	LTO1	0.7955	Inflammation	B14806	Q-04230_A_SS222042	PASS	-0.101	0.3694	Plate control	PASS
A_BLANK_4	49	OID20434	Q8WV07	LTO1	0.7955	Inflammation	B14806	Q-04230_A_SS222042	PASS	-0.101	-0.3743	Plate control	PASS
K_NKAB12_1	50	OID20434	Q8WV07	LTO1	0.7955	Inflammation	B14806	Q-04230_A_SS222042	PASS	-0.101	-1.6753	Plate control	PASS
J_NKAB4_2	51	OID20434	Q8WV07	LTO1	0.7955	Inflammation	B14806	Q-04230_A_SS222042	PASS	-0.101	-0.5974	Plate control	PASS
I_PMAI12_1	52	OID20434	Q8WV07	LTO1	0.7955	Inflammation	B14806	Q-04230_A_SS222042	PASS	-0.101	-0.7043	Plate control	PASS
G_EMRI12_2	53	OID20434	Q8WV07	LTO1	0.7955	Inflammation	B14806	Q-04230_A_SS222042	WARN	-0.101	0.1063	Plate control	PASS
F_EMRI4_1	61	OID20434	Q8WV07	LTO1	0.7955	Inflammation	B14806	Q-04230_A_SS222042	PASS	-0.101	-0.6862	Plate control	PASS
J_NKAB4_3	62	OID20434	Q8WV07	LTO1	0.7955	Inflammation	B14806	Q-04230_A_SS222042	PASS	-0.101	-0.6431	Plate control	PASS
D_ZVAD4_2	63	OID20434	Q8WV07	LTO1	0.7955	Inflammation	B14806	Q-04230_A_SS222042	PASS	-0.101	-0.8297	Plate control	PASS
K_NKAB12_4	64	OID20434	Q8WV07	LTO1	0.7955	Inflammation	B14806	Q-04230_A_SS222042	PASS	-0.101	-1.0546	Plate control	PASS
B_DMSO4_1	65	OID20434	Q8WV07	LTO1	0.7955	Inflammation	B14806	Q-04230_A_SS222042	PASS	-0.101	-0.0473	Plate control	PASS
F_EMRI4_2	73	OID20434	Q8WV07	LTO1	0.7955	Inflammation	B14806	Q-04230_A_SS222042	PASS	-0.101	-0.7569	Plate control	PASS
A_BLANK_1	74	OID20434	Q8WV07	LTO1	0.7955	Inflammation	B14806	Q-04230_A_SS222042	PASS	-0.101	-0.0169	Plate control	PASS
E_ZVAD12_4	75	OID20434	Q8WV07	LTO1	0.7955	Inflammation	B14806	Q-04230_A_SS222042	PASS	-0.101	0.0496	Plate control	PASS
I_PMAI12_2	76	OID20434	Q8WV07	LTO1	0.7955	Inflammation	B14806	Q-04230_A_SS222042	PASS	-0.101	-0.3536	Plate control	PASS
B_DMSO4_2	77	OID20434	Q8WV07	LTO1	0.7955	Inflammation	B14806	Q-04230_A_SS222042	PASS	-0.101	-0.5219	Plate control	PASS
J_NKAB4_1	85	OID20434	Q8WV07	LTO1	0.7955	Inflammation	B14806	Q-04230_A_SS222042	PASS	-0.101	-0.215	Plate control	PASS
G_EMRI12_3	86	OID20434	Q8WV07	LTO1	0.7955	Inflammation	B14806	Q-04230_A_SS222042	PASS	-0.101	-0.6098	Plate control	PASS
C_DMSO12_1	87	OID20434	Q8WV07	LTO1	0.7955	Inflammation	B14806	Q-04230_A_SS222042	PASS	-0.101	-0.7364	Plate control	PASS
E_ZVAD12_3	88	OID20434	Q8WV07	LTO1	0.7955	Inflammation	B14806	Q-04230_A_SS222042	PASS	-0.101	-0.9398	Plate control	PASS
I_PMAI12_3	89	OID20434	Q8WV07	LTO1	0.7955	Inflammation	B14806	Q-04230_A_SS222042	PASS	-0.101	0.0309	Plate control	PASS
C_DMSO12_2	1	OID20435	O43707	ACTN4	0.9545	Inflammation	B14806	Q-04230_A_SS222042	PASS	0.5685	0.2938	Plate control	PASS
H_PMAI4_4	2	OID20435	O43707	ACTN4	0.9545	Inflammation	B14806	Q-04230_A_SS222042	PASS	0.5685	0.1764	Plate control	PASS
D_ZVAD4_4	3	OID20435	O43707	ACTN4	0.9545	Inflammation	B14806	Q-04230_A_SS222042	PASS	0.5685	-0.0893	Plate control	PASS
E_ZVAD12_2	4	OID20435	O43707	ACTN4	0.9545	Inflammation	B14806	Q-04230_A_SS222042	PASS	0.5685	0.2848	Plate control	PASS
K_NKAB12_2	5	OID20435	O43707	ACTN4	0.9545	Inflammation	B14806	Q-04230_A_SS222042	PASS	0.5685	0.3991	Plate control	PASS
D_ZVAD4_1	6	OID20435	O43707	ACTN4	0.9545	Inflammation	B14806	Q-04230_A_SS222042	PASS	0.5685	-0.0165	Plate control	PASS
CONTROL_SAMPLE_CSAS2-1	12	OID20435	O43707	ACTN4	0.9545	Inflammation	B14806	Q-04230_A_SS222042	PASS	0.5685	0.1563	Plate control	PASS
B_DMSO4_4	13	OID20435	O43707	ACTN4	0.9545	Inflammation	B14806	Q-04230_A_SS222042	PASS	0.5685	0.3619	Plate control	PASS
H_PMAI4_2	14	OID20435	O43707	ACTN4	0.9545	Inflammation	B14806	Q-04230_A_SS222042	PASS	0.5685	0.527	Plate control	PASS
B_DMSO4_3	15	OID20435	O43707	ACTN4	0.9545	Inflammation	B14806	Q-04230_A_SS222042	PASS	0.5685	0.2409	Plate control	PASS
I_PMAI12_4	16	OID20435	O43707	ACTN4	0.9545	Inflammation	B14806	Q-04230_A_SS222042	PASS	0.5685	0.2312	Plate control	PASS
D_ZVAD4_3	17	OID20435	O43707	ACTN4	0.9545	Inflammation	B14806	Q-04230_A_SS222042	WARN	0.5685	0.4029	Plate control	PASS
K_NKAB12_3	18	OID20435	O43707	ACTN4	0.9545	Inflammation	B14806	Q-04230_A_SS222042	PASS	0.5685	0.1047	Plate control	PASS
CONTROL_SAMPLE_CSAS2-2	24	OID20435	O43707	ACTN4	0.9545	Inflammation	B14806	Q-04230_A_SS222042	PASS	0.5685	0.1619	Plate control	PASS
A_BLANK_2	25	OID20435	O43707	ACTN4	0.9545	Inflammation	B14806	Q-04230_A_SS222042	PASS	0.5685	0.7	Plate control	PASS
F_EMRI4_4	26	OID20435	O43707	ACTN4	0.9545	Inflammation	B14806	Q-04230_A_SS222042	PASS	0.5685	0.1128	Plate control	PASS
E_ZVAD12_1	27	OID20435	O43707	ACTN4	0.9545	Inflammation	B14806	Q-04230_A_SS222042	PASS	0.5685	0.553	Plate control	PASS
J_NKAB4_4	28	OID20435	O43707	ACTN4	0.9545	Inflammation	B14806	Q-04230_A_SS222042	PASS	0.5685	0.1144	Plate control	PASS
H_PMAI4_1	29	OID20435	O43707	ACTN4	0.9545	Inflammation	B14806	Q-04230_A_SS222042	PASS	0.5685	0.3991	Plate control	PASS
F_EMRI4_3	30	OID20435	O43707	ACTN4	0.9545	Inflammation	B14806	Q-04230_A_SS222042	PASS	0.5685	0.0823	Plate control	PASS
C_DMSO12_4	37	OID20435	O43707	ACTN4	0.9545	Inflammation	B14806	Q-04230_A_SS222042	PASS	0.5685	0.4722	Plate control	PASS
G_EMRI12_4	38	OID20435	O43707	ACTN4	0.9545	Inflammation	B14806	Q-04230_A_SS222042	PASS	0.5685	0.2436	Plate control	PASS
C_DMSO12_3	39	OID20435	O43707	ACTN4	0.9545	Inflammation	B14806	Q-04230_A_SS222042	PASS	0.5685	0.1212	Plate control	PASS
H_PMAI4_3	40	OID20435	O43707	ACTN4	0.9545	Inflammation	B14806	Q-04230_A_SS222042	PASS	0.5685	0.3019	Plate control	PASS
A_BLANK_3	41	OID20435	O43707	ACTN4	0.9545	Inflammation	B14806	Q-04230_A_SS222042	PASS	0.5685	0.3804	Plate control	PASS
G_EMRI12_1	42	OID20435	O43707	ACTN4	0.9545	Inflammation	B14806	Q-04230_A_SS222042	PASS	0.5685	0.3613	Plate control	PASS
A_BLANK_4	49	OID20435	O43707	ACTN4	0.9545	Inflammation	B14806	Q-04230_A_SS222042	PASS	0.5685	0.6054	Plate control	PASS
K_NKAB12_1	50	OID20435	O43707	ACTN4	0.9545	Inflammation	B14806	Q-04230_A_SS222042	PASS	0.5685	0.1126	Plate control	PASS
J_NKAB4_2	51	OID20435	O43707	ACTN4	0.9545	Inflammation	B14806	Q-04230_A_SS222042	PASS	0.5685	0.3153	Plate control	PASS
I_PMAI12_1	52	OID20435	O43707	ACTN4	0.9545	Inflammation	B14806	Q-04230_A_SS222042	PASS	0.5685	0.2519	Plate control	PASS
G_EMRI12_2	53	OID20435	O43707	ACTN4	0.9545	Inflammation	B14806	Q-04230_A_SS222042	WARN	0.5685	0.3132	Plate control	PASS
F_EMRI4_1	61	OID20435	O43707	ACTN4	0.9545	Inflammation	B14806	Q-04230_A_SS222042	PASS	0.5685	0.3032	Plate control	PASS
J_NKAB4_3	62	OID20435	O43707	ACTN4	0.9545	Inflammation	B14806	Q-04230_A_SS222042	PASS	0.5685	0.2568	Plate control	PASS
D_ZVAD4_2	63	OID20435	O43707	ACTN4	0.9545	Inflammation	B14806	Q-04230_A_SS222042	PASS	0.5685	0.208	Plate control	PASS
K_NKAB12_4	64	OID20435	O43707	ACTN4	0.9545	Inflammation	B14806	Q-04230_A_SS222042	PASS	0.5685	-0.1564	Plate control	PASS
B_DMSO4_1	65	OID20435	O43707	ACTN4	0.9545	Inflammation	B14806	Q-04230_A_SS222042	PASS	0.5685	0.1314	Plate control	PASS
F_EMRI4_2	73	OID20435	O43707	ACTN4	0.9545	Inflammation	B14806	Q-04230_A_SS222042	PASS	0.5685	0.0424	Plate control	PASS
A_BLANK_1	74	OID20435	O43707	ACTN4	0.9545	Inflammation	B14806	Q-04230_A_SS222042	PASS	0.5685	0.4773	Plate control	PASS
E_ZVAD12_4	75	OID20435	O43707	ACTN4	0.9545	Inflammation	B14806	Q-04230_A_SS222042	PASS	0.5685	0.2985	Plate control	PASS
I_PMAI12_2	76	OID20435	O43707	ACTN4	0.9545	Inflammation	B14806	Q-04230_A_SS222042	PASS	0.5685	-0.0501	Plate control	PASS
B_DMSO4_2	77	OID20435	O43707	ACTN4	0.9545	Inflammation	B14806	Q-04230_A_SS222042	PASS	0.5685	0.1899	Plate control	PASS
J_NKAB4_1	85	OID20435	O43707	ACTN4	0.9545	Inflammation	B14806	Q-04230_A_SS222042	PASS	0.5685	0.0256	Plate control	PASS
G_EMRI12_3	86	OID20435	O43707	ACTN4	0.9545	Inflammation	B14806	Q-04230_A_SS222042	PASS	0.5685	0.1427	Plate control	PASS
C_DMSO12_1	87	OID20435	O43707	ACTN4	0.9545	Inflammation	B14806	Q-04230_A_SS222042	PASS	0.5685	-0.2453	Plate control	PASS
E_ZVAD12_3	88	OID20435	O43707	ACTN4	0.9545	Inflammation	B14806	Q-04230_A_SS222042	PASS	0.5685	-0.0959	Plate control	PASS
I_PMAI12_3	89	OID20435	O43707	ACTN4	0.9545	Inflammation	B14806	Q-04230_A_SS222042	PASS	0.5685	-0.001	Plate control	PASS
C_DMSO12_2	1	OID20436	P28838	LAP3	0.9545	Inflammation	B14806	Q-04230_A_SS222042	PASS	-0.9242	-2.7005	Plate control	PASS
H_PMAI4_4	2	OID20436	P28838	LAP3	0.9545	Inflammation	B14806	Q-04230_A_SS222042	PASS	-0.9242	-4.9999	Plate control	PASS
D_ZVAD4_4	3	OID20436	P28838	LAP3	0.9545	Inflammation	B14806	Q-04230_A_SS222042	PASS	-0.9242	-1.9114	Plate control	PASS
E_ZVAD12_2	4	OID20436	P28838	LAP3	0.9545	Inflammation	B14806	Q-04230_A_SS222042	PASS	-0.9242	-2.1176	Plate control	PASS
K_NKAB12_2	5	OID20436	P28838	LAP3	0.9545	Inflammation	B14806	Q-04230_A_SS222042	PASS	-0.9242	-1.3643	Plate control	PASS
D_ZVAD4_1	6	OID20436	P28838	LAP3	0.9545	Inflammation	B14806	Q-04230_A_SS222042	PASS	-0.9242	-2.9097	Plate control	PASS
CONTROL_SAMPLE_CSAS2-1	12	OID20436	P28838	LAP3	0.9545	Inflammation	B14806	Q-04230_A_SS222042	PASS	-0.9242	-0.951	Plate control	PASS
B_DMSO4_4	13	OID20436	P28838	LAP3	0.9545	Inflammation	B14806	Q-04230_A_SS222042	PASS	-0.9242	-2.451	Plate control	PASS
H_PMAI4_2	14	OID20436	P28838	LAP3	0.9545	Inflammation	B14806	Q-04230_A_SS222042	PASS	-0.9242	-3.182	Plate control	PASS
B_DMSO4_3	15	OID20436	P28838	LAP3	0.9545	Inflammation	B14806	Q-04230_A_SS222042	PASS	-0.9242	-3.6067	Plate control	PASS
I_PMAI12_4	16	OID20436	P28838	LAP3	0.9545	Inflammation	B14806	Q-04230_A_SS222042	PASS	-0.9242	-0.6692	Plate control	PASS
D_ZVAD4_3	17	OID20436	P28838	LAP3	0.9545	Inflammation	B14806	Q-04230_A_SS222042	WARN	-0.9242	-2.425	Plate control	PASS
K_NKAB12_3	18	OID20436	P28838	LAP3	0.9545	Inflammation	B14806	Q-04230_A_SS222042	PASS	-0.9242	-1.8065	Plate control	PASS
CONTROL_SAMPLE_CSAS2-2	24	OID20436	P28838	LAP3	0.9545	Inflammation	B14806	Q-04230_A_SS222042	PASS	-0.9242	-1.9449	Plate control	PASS
A_BLANK_2	25	OID20436	P28838	LAP3	0.9545	Inflammation	B14806	Q-04230_A_SS222042	PASS	-0.9242	-3.3965	Plate control	PASS
F_EMRI4_4	26	OID20436	P28838	LAP3	0.9545	Inflammation	B14806	Q-04230_A_SS222042	PASS	-0.9242	-1.4371	Plate control	PASS
E_ZVAD12_1	27	OID20436	P28838	LAP3	0.9545	Inflammation	B14806	Q-04230_A_SS222042	PASS	-0.9242	-2.4074	Plate control	PASS
J_NKAB4_4	28	OID20436	P28838	LAP3	0.9545	Inflammation	B14806	Q-04230_A_SS222042	PASS	-0.9242	-2.352	Plate control	PASS
H_PMAI4_1	29	OID20436	P28838	LAP3	0.9545	Inflammation	B14806	Q-04230_A_SS222042	PASS	-0.9242	-0.9411	Plate control	PASS
F_EMRI4_3	30	OID20436	P28838	LAP3	0.9545	Inflammation	B14806	Q-04230_A_SS222042	PASS	-0.9242	-3.7895	Plate control	PASS
C_DMSO12_4	37	OID20436	P28838	LAP3	0.9545	Inflammation	B14806	Q-04230_A_SS222042	PASS	-0.9242	-2.3996	Plate control	PASS
G_EMRI12_4	38	OID20436	P28838	LAP3	0.9545	Inflammation	B14806	Q-04230_A_SS222042	PASS	-0.9242	-2.0718	Plate control	PASS
C_DMSO12_3	39	OID20436	P28838	LAP3	0.9545	Inflammation	B14806	Q-04230_A_SS222042	PASS	-0.9242	-1.1573	Plate control	PASS
H_PMAI4_3	40	OID20436	P28838	LAP3	0.9545	Inflammation	B14806	Q-04230_A_SS222042	PASS	-0.9242	-2.1243	Plate control	PASS
A_BLANK_3	41	OID20436	P28838	LAP3	0.9545	Inflammation	B14806	Q-04230_A_SS222042	PASS	-0.9242	-2.6857	Plate control	PASS
G_EMRI12_1	42	OID20436	P28838	LAP3	0.9545	Inflammation	B14806	Q-04230_A_SS222042	PASS	-0.9242	-1.124	Plate control	PASS
A_BLANK_4	49	OID20436	P28838	LAP3	0.9545	Inflammation	B14806	Q-04230_A_SS222042	PASS	-0.9242	-2.3352	Plate control	PASS
K_NKAB12_1	50	OID20436	P28838	LAP3	0.9545	Inflammation	B14806	Q-04230_A_SS222042	PASS	-0.9242	-1.5134	Plate control	PASS
J_NKAB4_2	51	OID20436	P28838	LAP3	0.9545	Inflammation	B14806	Q-04230_A_SS222042	PASS	-0.9242	-5.4711	Plate control	PASS
I_PMAI12_1	52	OID20436	P28838	LAP3	0.9545	Inflammation	B14806	Q-04230_A_SS222042	PASS	-0.9242	-1.6127	Plate control	PASS
G_EMRI12_2	53	OID20436	P28838	LAP3	0.9545	Inflammation	B14806	Q-04230_A_SS222042	WARN	-0.9242	-1.1261	Plate control	PASS
F_EMRI4_1	61	OID20436	P28838	LAP3	0.9545	Inflammation	B14806	Q-04230_A_SS222042	PASS	-0.9242	-2.9248	Plate control	PASS
J_NKAB4_3	62	OID20436	P28838	LAP3	0.9545	Inflammation	B14806	Q-04230_A_SS222042	PASS	-0.9242	-2.7035	Plate control	PASS
D_ZVAD4_2	63	OID20436	P28838	LAP3	0.9545	Inflammation	B14806	Q-04230_A_SS222042	PASS	-0.9242	-3.9308	Plate control	PASS
K_NKAB12_4	64	OID20436	P28838	LAP3	0.9545	Inflammation	B14806	Q-04230_A_SS222042	PASS	-0.9242	-1.7283	Plate control	PASS
B_DMSO4_1	65	OID20436	P28838	LAP3	0.9545	Inflammation	B14806	Q-04230_A_SS222042	PASS	-0.9242	-2.1077	Plate control	PASS
F_EMRI4_2	73	OID20436	P28838	LAP3	0.9545	Inflammation	B14806	Q-04230_A_SS222042	PASS	-0.9242	-2.951	Plate control	PASS
A_BLANK_1	74	OID20436	P28838	LAP3	0.9545	Inflammation	B14806	Q-04230_A_SS222042	PASS	-0.9242	-3.0018	Plate control	PASS
E_ZVAD12_4	75	OID20436	P28838	LAP3	0.9545	Inflammation	B14806	Q-04230_A_SS222042	PASS	-0.9242	-2.3315	Plate control	PASS
I_PMAI12_2	76	OID20436	P28838	LAP3	0.9545	Inflammation	B14806	Q-04230_A_SS222042	PASS	-0.9242	-1.5802	Plate control	PASS
B_DMSO4_2	77	OID20436	P28838	LAP3	0.9545	Inflammation	B14806	Q-04230_A_SS222042	PASS	-0.9242	-3.5616	Plate control	PASS
J_NKAB4_1	85	OID20436	P28838	LAP3	0.9545	Inflammation	B14806	Q-04230_A_SS222042	PASS	-0.9242	-1.8566	Plate control	PASS
G_EMRI12_3	86	OID20436	P28838	LAP3	0.9545	Inflammation	B14806	Q-04230_A_SS222042	PASS	-0.9242	-1.4478	Plate control	PASS
C_DMSO12_1	87	OID20436	P28838	LAP3	0.9545	Inflammation	B14806	Q-04230_A_SS222042	PASS	-0.9242	-3.462	Plate control	PASS
E_ZVAD12_3	88	OID20436	P28838	LAP3	0.9545	Inflammation	B14806	Q-04230_A_SS222042	PASS	-0.9242	-1.1148	Plate control	PASS
I_PMAI12_3	89	OID20436	P28838	LAP3	0.9545	Inflammation	B14806	Q-04230_A_SS222042	PASS	-0.9242	-0.8072	Plate control	PASS
C_DMSO12_2	1	OID20437	Q9NP70	AMBN	0	Inflammation	B14806	Q-04230_A_SS222042	PASS	0.1206	0.8111	Plate control	PASS
H_PMAI4_4	2	OID20437	Q9NP70	AMBN	0	Inflammation	B14806	Q-04230_A_SS222042	PASS	0.1206	0.5987	Plate control	PASS
D_ZVAD4_4	3	OID20437	Q9NP70	AMBN	0	Inflammation	B14806	Q-04230_A_SS222042	PASS	0.1206	0.5955	Plate control	PASS
E_ZVAD12_2	4	OID20437	Q9NP70	AMBN	0	Inflammation	B14806	Q-04230_A_SS222042	PASS	0.1206	0.5916	Plate control	PASS
K_NKAB12_2	5	OID20437	Q9NP70	AMBN	0	Inflammation	B14806	Q-04230_A_SS222042	PASS	0.1206	0.727	Plate control	PASS
D_ZVAD4_1	6	OID20437	Q9NP70	AMBN	0	Inflammation	B14806	Q-04230_A_SS222042	PASS	0.1206	0.621	Plate control	PASS
CONTROL_SAMPLE_CSAS2-1	12	OID20437	Q9NP70	AMBN	0	Inflammation	B14806	Q-04230_A_SS222042	PASS	0.1206	0.2558	Plate control	PASS
B_DMSO4_4	13	OID20437	Q9NP70	AMBN	0	Inflammation	B14806	Q-04230_A_SS222042	PASS	0.1206	0.7455	Plate control	PASS
H_PMAI4_2	14	OID20437	Q9NP70	AMBN	0	Inflammation	B14806	Q-04230_A_SS222042	PASS	0.1206	0.6925	Plate control	PASS
B_DMSO4_3	15	OID20437	Q9NP70	AMBN	0	Inflammation	B14806	Q-04230_A_SS222042	PASS	0.1206	1.0445	Plate control	PASS
I_PMAI12_4	16	OID20437	Q9NP70	AMBN	0	Inflammation	B14806	Q-04230_A_SS222042	PASS	0.1206	0.9106	Plate control	PASS
D_ZVAD4_3	17	OID20437	Q9NP70	AMBN	0	Inflammation	B14806	Q-04230_A_SS222042	WARN	0.1206	0.4172	Plate control	PASS
K_NKAB12_3	18	OID20437	Q9NP70	AMBN	0	Inflammation	B14806	Q-04230_A_SS222042	PASS	0.1206	0.5913	Plate control	PASS
CONTROL_SAMPLE_CSAS2-2	24	OID20437	Q9NP70	AMBN	0	Inflammation	B14806	Q-04230_A_SS222042	PASS	0.1206	0.2914	Plate control	PASS
A_BLANK_2	25	OID20437	Q9NP70	AMBN	0	Inflammation	B14806	Q-04230_A_SS222042	PASS	0.1206	0.6204	Plate control	PASS
F_EMRI4_4	26	OID20437	Q9NP70	AMBN	0	Inflammation	B14806	Q-04230_A_SS222042	PASS	0.1206	0.5599	Plate control	PASS
E_ZVAD12_1	27	OID20437	Q9NP70	AMBN	0	Inflammation	B14806	Q-04230_A_SS222042	PASS	0.1206	0.7781	Plate control	PASS
J_NKAB4_4	28	OID20437	Q9NP70	AMBN	0	Inflammation	B14806	Q-04230_A_SS222042	PASS	0.1206	0.8112	Plate control	PASS
H_PMAI4_1	29	OID20437	Q9NP70	AMBN	0	Inflammation	B14806	Q-04230_A_SS222042	PASS	0.1206	0.7419	Plate control	PASS
F_EMRI4_3	30	OID20437	Q9NP70	AMBN	0	Inflammation	B14806	Q-04230_A_SS222042	PASS	0.1206	1.0512	Plate control	PASS
C_DMSO12_4	37	OID20437	Q9NP70	AMBN	0	Inflammation	B14806	Q-04230_A_SS222042	PASS	0.1206	0.2586	Plate control	PASS
G_EMRI12_4	38	OID20437	Q9NP70	AMBN	0	Inflammation	B14806	Q-04230_A_SS222042	PASS	0.1206	0.7954	Plate control	PASS
C_DMSO12_3	39	OID20437	Q9NP70	AMBN	0	Inflammation	B14806	Q-04230_A_SS222042	PASS	0.1206	0.6136	Plate control	PASS
H_PMAI4_3	40	OID20437	Q9NP70	AMBN	0	Inflammation	B14806	Q-04230_A_SS222042	PASS	0.1206	0.9383	Plate control	PASS
A_BLANK_3	41	OID20437	Q9NP70	AMBN	0	Inflammation	B14806	Q-04230_A_SS222042	PASS	0.1206	0.6978	Plate control	PASS
G_EMRI12_1	42	OID20437	Q9NP70	AMBN	0	Inflammation	B14806	Q-04230_A_SS222042	PASS	0.1206	1.0978	Plate control	PASS
A_BLANK_4	49	OID20437	Q9NP70	AMBN	0	Inflammation	B14806	Q-04230_A_SS222042	PASS	0.1206	0.8199	Plate control	PASS
K_NKAB12_1	50	OID20437	Q9NP70	AMBN	0	Inflammation	B14806	Q-04230_A_SS222042	PASS	0.1206	0.677	Plate control	PASS
J_NKAB4_2	51	OID20437	Q9NP70	AMBN	0	Inflammation	B14806	Q-04230_A_SS222042	PASS	0.1206	0.6921	Plate control	PASS
I_PMAI12_1	52	OID20437	Q9NP70	AMBN	0	Inflammation	B14806	Q-04230_A_SS222042	PASS	0.1206	0.5801	Plate control	PASS
G_EMRI12_2	53	OID20437	Q9NP70	AMBN	0	Inflammation	B14806	Q-04230_A_SS222042	WARN	0.1206	0.6671	Plate control	PASS
F_EMRI4_1	61	OID20437	Q9NP70	AMBN	0	Inflammation	B14806	Q-04230_A_SS222042	PASS	0.1206	0.548	Plate control	PASS
J_NKAB4_3	62	OID20437	Q9NP70	AMBN	0	Inflammation	B14806	Q-04230_A_SS222042	PASS	0.1206	0.79	Plate control	PASS
D_ZVAD4_2	63	OID20437	Q9NP70	AMBN	0	Inflammation	B14806	Q-04230_A_SS222042	PASS	0.1206	0.4686	Plate control	PASS
K_NKAB12_4	64	OID20437	Q9NP70	AMBN	0	Inflammation	B14806	Q-04230_A_SS222042	PASS	0.1206	0.4412	Plate control	PASS
B_DMSO4_1	65	OID20437	Q9NP70	AMBN	0	Inflammation	B14806	Q-04230_A_SS222042	PASS	0.1206	0.7173	Plate control	PASS
F_EMRI4_2	73	OID20437	Q9NP70	AMBN	0	Inflammation	B14806	Q-04230_A_SS222042	PASS	0.1206	0.4424	Plate control	PASS
A_BLANK_1	74	OID20437	Q9NP70	AMBN	0	Inflammation	B14806	Q-04230_A_SS222042	PASS	0.1206	0.4764	Plate control	PASS
E_ZVAD12_4	75	OID20437	Q9NP70	AMBN	0	Inflammation	B14806	Q-04230_A_SS222042	PASS	0.1206	0.514	Plate control	PASS
I_PMAI12_2	76	OID20437	Q9NP70	AMBN	0	Inflammation	B14806	Q-04230_A_SS222042	PASS	0.1206	0.3513	Plate control	PASS
B_DMSO4_2	77	OID20437	Q9NP70	AMBN	0	Inflammation	B14806	Q-04230_A_SS222042	PASS	0.1206	0.3711	Plate control	PASS
J_NKAB4_1	85	OID20437	Q9NP70	AMBN	0	Inflammation	B14806	Q-04230_A_SS222042	PASS	0.1206	0.7585	Plate control	PASS
G_EMRI12_3	86	OID20437	Q9NP70	AMBN	0	Inflammation	B14806	Q-04230_A_SS222042	PASS	0.1206	0.4345	Plate control	PASS
C_DMSO12_1	87	OID20437	Q9NP70	AMBN	0	Inflammation	B14806	Q-04230_A_SS222042	PASS	0.1206	0.4352	Plate control	PASS
E_ZVAD12_3	88	OID20437	Q9NP70	AMBN	0	Inflammation	B14806	Q-04230_A_SS222042	PASS	0.1206	0.3829	Plate control	PASS
I_PMAI12_3	89	OID20437	Q9NP70	AMBN	0	Inflammation	B14806	Q-04230_A_SS222042	PASS	0.1206	0.6651	Plate control	PASS
C_DMSO12_2	1	OID20438	Q6UXK5	LRRN1	0.6136	Inflammation	B14806	Q-04230_A_SS222042	PASS	-4.2572	-4.9445	Plate control	PASS
H_PMAI4_4	2	OID20438	Q6UXK5	LRRN1	0.6136	Inflammation	B14806	Q-04230_A_SS222042	PASS	-4.2572	-4.1351	Plate control	PASS
D_ZVAD4_4	3	OID20438	Q6UXK5	LRRN1	0.6136	Inflammation	B14806	Q-04230_A_SS222042	PASS	-4.2572	-4.1983	Plate control	PASS
E_ZVAD12_2	4	OID20438	Q6UXK5	LRRN1	0.6136	Inflammation	B14806	Q-04230_A_SS222042	PASS	-4.2572	-4.2015	Plate control	PASS
K_NKAB12_2	5	OID20438	Q6UXK5	LRRN1	0.6136	Inflammation	B14806	Q-04230_A_SS222042	PASS	-4.2572	-4.2503	Plate control	PASS
D_ZVAD4_1	6	OID20438	Q6UXK5	LRRN1	0.6136	Inflammation	B14806	Q-04230_A_SS222042	PASS	-4.2572	-4.1386	Plate control	PASS
CONTROL_SAMPLE_CSAS2-1	12	OID20438	Q6UXK5	LRRN1	0.6136	Inflammation	B14806	Q-04230_A_SS222042	PASS	-4.2572	-0.2583	Plate control	PASS
B_DMSO4_4	13	OID20438	Q6UXK5	LRRN1	0.6136	Inflammation	B14806	Q-04230_A_SS222042	PASS	-4.2572	-4.1794	Plate control	PASS
H_PMAI4_2	14	OID20438	Q6UXK5	LRRN1	0.6136	Inflammation	B14806	Q-04230_A_SS222042	PASS	-4.2572	-4.0225	Plate control	PASS
B_DMSO4_3	15	OID20438	Q6UXK5	LRRN1	0.6136	Inflammation	B14806	Q-04230_A_SS222042	PASS	-4.2572	-4.1856	Plate control	PASS
I_PMAI12_4	16	OID20438	Q6UXK5	LRRN1	0.6136	Inflammation	B14806	Q-04230_A_SS222042	PASS	-4.2572	-3.9554	Plate control	PASS
D_ZVAD4_3	17	OID20438	Q6UXK5	LRRN1	0.6136	Inflammation	B14806	Q-04230_A_SS222042	WARN	-4.2572	-4.3179	Plate control	PASS
K_NKAB12_3	18	OID20438	Q6UXK5	LRRN1	0.6136	Inflammation	B14806	Q-04230_A_SS222042	PASS	-4.2572	-4.3791	Plate control	PASS
CONTROL_SAMPLE_CSAS2-2	24	OID20438	Q6UXK5	LRRN1	0.6136	Inflammation	B14806	Q-04230_A_SS222042	PASS	-4.2572	-0.2826	Plate control	PASS
A_BLANK_2	25	OID20438	Q6UXK5	LRRN1	0.6136	Inflammation	B14806	Q-04230_A_SS222042	PASS	-4.2572	-4.0613	Plate control	PASS
F_EMRI4_4	26	OID20438	Q6UXK5	LRRN1	0.6136	Inflammation	B14806	Q-04230_A_SS222042	PASS	-4.2572	-4.3797	Plate control	PASS
E_ZVAD12_1	27	OID20438	Q6UXK5	LRRN1	0.6136	Inflammation	B14806	Q-04230_A_SS222042	PASS	-4.2572	-3.8923	Plate control	PASS
J_NKAB4_4	28	OID20438	Q6UXK5	LRRN1	0.6136	Inflammation	B14806	Q-04230_A_SS222042	PASS	-4.2572	-4.5461	Plate control	PASS
H_PMAI4_1	29	OID20438	Q6UXK5	LRRN1	0.6136	Inflammation	B14806	Q-04230_A_SS222042	PASS	-4.2572	-4.1803	Plate control	PASS
F_EMRI4_3	30	OID20438	Q6UXK5	LRRN1	0.6136	Inflammation	B14806	Q-04230_A_SS222042	PASS	-4.2572	-4.1091	Plate control	PASS
C_DMSO12_4	37	OID20438	Q6UXK5	LRRN1	0.6136	Inflammation	B14806	Q-04230_A_SS222042	PASS	-4.2572	-4.384	Plate control	PASS
G_EMRI12_4	38	OID20438	Q6UXK5	LRRN1	0.6136	Inflammation	B14806	Q-04230_A_SS222042	PASS	-4.2572	-4.6492	Plate control	PASS
C_DMSO12_3	39	OID20438	Q6UXK5	LRRN1	0.6136	Inflammation	B14806	Q-04230_A_SS222042	PASS	-4.2572	-4.3287	Plate control	PASS
H_PMAI4_3	40	OID20438	Q6UXK5	LRRN1	0.6136	Inflammation	B14806	Q-04230_A_SS222042	PASS	-4.2572	-4.42	Plate control	PASS
A_BLANK_3	41	OID20438	Q6UXK5	LRRN1	0.6136	Inflammation	B14806	Q-04230_A_SS222042	PASS	-4.2572	-4.3532	Plate control	PASS
G_EMRI12_1	42	OID20438	Q6UXK5	LRRN1	0.6136	Inflammation	B14806	Q-04230_A_SS222042	PASS	-4.2572	-4.5009	Plate control	PASS
A_BLANK_4	49	OID20438	Q6UXK5	LRRN1	0.6136	Inflammation	B14806	Q-04230_A_SS222042	PASS	-4.2572	-4.7681	Plate control	PASS
K_NKAB12_1	50	OID20438	Q6UXK5	LRRN1	0.6136	Inflammation	B14806	Q-04230_A_SS222042	PASS	-4.2572	-4.3994	Plate control	PASS
J_NKAB4_2	51	OID20438	Q6UXK5	LRRN1	0.6136	Inflammation	B14806	Q-04230_A_SS222042	PASS	-4.2572	-4.371	Plate control	PASS
I_PMAI12_1	52	OID20438	Q6UXK5	LRRN1	0.6136	Inflammation	B14806	Q-04230_A_SS222042	PASS	-4.2572	-4.5409	Plate control	PASS
G_EMRI12_2	53	OID20438	Q6UXK5	LRRN1	0.6136	Inflammation	B14806	Q-04230_A_SS222042	WARN	-4.2572	-4.3104	Plate control	PASS
F_EMRI4_1	61	OID20438	Q6UXK5	LRRN1	0.6136	Inflammation	B14806	Q-04230_A_SS222042	PASS	-4.2572	-4.6733	Plate control	PASS
J_NKAB4_3	62	OID20438	Q6UXK5	LRRN1	0.6136	Inflammation	B14806	Q-04230_A_SS222042	PASS	-4.2572	-4.1745	Plate control	PASS
D_ZVAD4_2	63	OID20438	Q6UXK5	LRRN1	0.6136	Inflammation	B14806	Q-04230_A_SS222042	PASS	-4.2572	-4.0965	Plate control	PASS
K_NKAB12_4	64	OID20438	Q6UXK5	LRRN1	0.6136	Inflammation	B14806	Q-04230_A_SS222042	PASS	-4.2572	-5.0609	Plate control	PASS
B_DMSO4_1	65	OID20438	Q6UXK5	LRRN1	0.6136	Inflammation	B14806	Q-04230_A_SS222042	PASS	-4.2572	-3.8034	Plate control	PASS
F_EMRI4_2	73	OID20438	Q6UXK5	LRRN1	0.6136	Inflammation	B14806	Q-04230_A_SS222042	PASS	-4.2572	-4.5465	Plate control	PASS
A_BLANK_1	74	OID20438	Q6UXK5	LRRN1	0.6136	Inflammation	B14806	Q-04230_A_SS222042	PASS	-4.2572	-4.8474	Plate control	PASS
E_ZVAD12_4	75	OID20438	Q6UXK5	LRRN1	0.6136	Inflammation	B14806	Q-04230_A_SS222042	PASS	-4.2572	-4.4034	Plate control	PASS
I_PMAI12_2	76	OID20438	Q6UXK5	LRRN1	0.6136	Inflammation	B14806	Q-04230_A_SS222042	PASS	-4.2572	-4.3499	Plate control	PASS
B_DMSO4_2	77	OID20438	Q6UXK5	LRRN1	0.6136	Inflammation	B14806	Q-04230_A_SS222042	PASS	-4.2572	-4.2472	Plate control	PASS
J_NKAB4_1	85	OID20438	Q6UXK5	LRRN1	0.6136	Inflammation	B14806	Q-04230_A_SS222042	PASS	-4.2572	-4.9138	Plate control	PASS
G_EMRI12_3	86	OID20438	Q6UXK5	LRRN1	0.6136	Inflammation	B14806	Q-04230_A_SS222042	PASS	-4.2572	-5.0867	Plate control	PASS
C_DMSO12_1	87	OID20438	Q6UXK5	LRRN1	0.6136	Inflammation	B14806	Q-04230_A_SS222042	PASS	-4.2572	-4.8986	Plate control	PASS
E_ZVAD12_3	88	OID20438	Q6UXK5	LRRN1	0.6136	Inflammation	B14806	Q-04230_A_SS222042	PASS	-4.2572	-4.7013	Plate control	PASS
I_PMAI12_3	89	OID20438	Q6UXK5	LRRN1	0.6136	Inflammation	B14806	Q-04230_A_SS222042	PASS	-4.2572	-4.7953	Plate control	PASS
C_DMSO12_2	1	OID20439	Q9HCU5	PREB	0.0909	Inflammation	B14806	Q-04230_A_SS222042	PASS	0.2148	1.0802	Plate control	PASS
H_PMAI4_4	2	OID20439	Q9HCU5	PREB	0.0909	Inflammation	B14806	Q-04230_A_SS222042	PASS	0.2148	0.4609	Plate control	PASS
D_ZVAD4_4	3	OID20439	Q9HCU5	PREB	0.0909	Inflammation	B14806	Q-04230_A_SS222042	PASS	0.2148	0.4959	Plate control	PASS
E_ZVAD12_2	4	OID20439	Q9HCU5	PREB	0.0909	Inflammation	B14806	Q-04230_A_SS222042	PASS	0.2148	1.065	Plate control	PASS
K_NKAB12_2	5	OID20439	Q9HCU5	PREB	0.0909	Inflammation	B14806	Q-04230_A_SS222042	PASS	0.2148	0.9935	Plate control	PASS
D_ZVAD4_1	6	OID20439	Q9HCU5	PREB	0.0909	Inflammation	B14806	Q-04230_A_SS222042	PASS	0.2148	0.3986	Plate control	PASS
CONTROL_SAMPLE_CSAS2-1	12	OID20439	Q9HCU5	PREB	0.0909	Inflammation	B14806	Q-04230_A_SS222042	PASS	0.2148	-0.0455	Plate control	PASS
B_DMSO4_4	13	OID20439	Q9HCU5	PREB	0.0909	Inflammation	B14806	Q-04230_A_SS222042	PASS	0.2148	0.5433	Plate control	PASS
H_PMAI4_2	14	OID20439	Q9HCU5	PREB	0.0909	Inflammation	B14806	Q-04230_A_SS222042	PASS	0.2148	1.1006	Plate control	PASS
B_DMSO4_3	15	OID20439	Q9HCU5	PREB	0.0909	Inflammation	B14806	Q-04230_A_SS222042	PASS	0.2148	0.405	Plate control	PASS
I_PMAI12_4	16	OID20439	Q9HCU5	PREB	0.0909	Inflammation	B14806	Q-04230_A_SS222042	PASS	0.2148	1.2498	Plate control	PASS
D_ZVAD4_3	17	OID20439	Q9HCU5	PREB	0.0909	Inflammation	B14806	Q-04230_A_SS222042	WARN	0.2148	0.6978	Plate control	PASS
K_NKAB12_3	18	OID20439	Q9HCU5	PREB	0.0909	Inflammation	B14806	Q-04230_A_SS222042	PASS	0.2148	0.9276	Plate control	PASS
CONTROL_SAMPLE_CSAS2-2	24	OID20439	Q9HCU5	PREB	0.0909	Inflammation	B14806	Q-04230_A_SS222042	PASS	0.2148	0.1937	Plate control	PASS
A_BLANK_2	25	OID20439	Q9HCU5	PREB	0.0909	Inflammation	B14806	Q-04230_A_SS222042	PASS	0.2148	-0.0734	Plate control	PASS
F_EMRI4_4	26	OID20439	Q9HCU5	PREB	0.0909	Inflammation	B14806	Q-04230_A_SS222042	PASS	0.2148	0.3979	Plate control	PASS
E_ZVAD12_1	27	OID20439	Q9HCU5	PREB	0.0909	Inflammation	B14806	Q-04230_A_SS222042	PASS	0.2148	1.1806	Plate control	PASS
J_NKAB4_4	28	OID20439	Q9HCU5	PREB	0.0909	Inflammation	B14806	Q-04230_A_SS222042	PASS	0.2148	0.6092	Plate control	PASS
H_PMAI4_1	29	OID20439	Q9HCU5	PREB	0.0909	Inflammation	B14806	Q-04230_A_SS222042	PASS	0.2148	0.7001	Plate control	PASS
F_EMRI4_3	30	OID20439	Q9HCU5	PREB	0.0909	Inflammation	B14806	Q-04230_A_SS222042	PASS	0.2148	0.2731	Plate control	PASS
C_DMSO12_4	37	OID20439	Q9HCU5	PREB	0.0909	Inflammation	B14806	Q-04230_A_SS222042	PASS	0.2148	0.9947	Plate control	PASS
G_EMRI12_4	38	OID20439	Q9HCU5	PREB	0.0909	Inflammation	B14806	Q-04230_A_SS222042	PASS	0.2148	0.912	Plate control	PASS
C_DMSO12_3	39	OID20439	Q9HCU5	PREB	0.0909	Inflammation	B14806	Q-04230_A_SS222042	PASS	0.2148	0.9648	Plate control	PASS
H_PMAI4_3	40	OID20439	Q9HCU5	PREB	0.0909	Inflammation	B14806	Q-04230_A_SS222042	PASS	0.2148	0.5101	Plate control	PASS
A_BLANK_3	41	OID20439	Q9HCU5	PREB	0.0909	Inflammation	B14806	Q-04230_A_SS222042	PASS	0.2148	-0.2763	Plate control	PASS
G_EMRI12_1	42	OID20439	Q9HCU5	PREB	0.0909	Inflammation	B14806	Q-04230_A_SS222042	PASS	0.2148	1.1658	Plate control	PASS
A_BLANK_4	49	OID20439	Q9HCU5	PREB	0.0909	Inflammation	B14806	Q-04230_A_SS222042	PASS	0.2148	-0.4415	Plate control	PASS
K_NKAB12_1	50	OID20439	Q9HCU5	PREB	0.0909	Inflammation	B14806	Q-04230_A_SS222042	PASS	0.2148	0.8081	Plate control	PASS
J_NKAB4_2	51	OID20439	Q9HCU5	PREB	0.0909	Inflammation	B14806	Q-04230_A_SS222042	PASS	0.2148	0.4732	Plate control	PASS
I_PMAI12_1	52	OID20439	Q9HCU5	PREB	0.0909	Inflammation	B14806	Q-04230_A_SS222042	PASS	0.2148	1.3417	Plate control	PASS
G_EMRI12_2	53	OID20439	Q9HCU5	PREB	0.0909	Inflammation	B14806	Q-04230_A_SS222042	WARN	0.2148	0.8769	Plate control	PASS
F_EMRI4_1	61	OID20439	Q9HCU5	PREB	0.0909	Inflammation	B14806	Q-04230_A_SS222042	PASS	0.2148	0.233	Plate control	PASS
J_NKAB4_3	62	OID20439	Q9HCU5	PREB	0.0909	Inflammation	B14806	Q-04230_A_SS222042	PASS	0.2148	0.3038	Plate control	PASS
D_ZVAD4_2	63	OID20439	Q9HCU5	PREB	0.0909	Inflammation	B14806	Q-04230_A_SS222042	PASS	0.2148	0.408	Plate control	PASS
K_NKAB12_4	64	OID20439	Q9HCU5	PREB	0.0909	Inflammation	B14806	Q-04230_A_SS222042	PASS	0.2148	0.9212	Plate control	PASS
B_DMSO4_1	65	OID20439	Q9HCU5	PREB	0.0909	Inflammation	B14806	Q-04230_A_SS222042	PASS	0.2148	0.6156	Plate control	PASS
F_EMRI4_2	73	OID20439	Q9HCU5	PREB	0.0909	Inflammation	B14806	Q-04230_A_SS222042	PASS	0.2148	0.4674	Plate control	PASS
A_BLANK_1	74	OID20439	Q9HCU5	PREB	0.0909	Inflammation	B14806	Q-04230_A_SS222042	PASS	0.2148	-0.7136	Plate control	PASS
E_ZVAD12_4	75	OID20439	Q9HCU5	PREB	0.0909	Inflammation	B14806	Q-04230_A_SS222042	PASS	0.2148	0.932	Plate control	PASS
I_PMAI12_2	76	OID20439	Q9HCU5	PREB	0.0909	Inflammation	B14806	Q-04230_A_SS222042	PASS	0.2148	1.461	Plate control	PASS
B_DMSO4_2	77	OID20439	Q9HCU5	PREB	0.0909	Inflammation	B14806	Q-04230_A_SS222042	PASS	0.2148	0.2287	Plate control	PASS
J_NKAB4_1	85	OID20439	Q9HCU5	PREB	0.0909	Inflammation	B14806	Q-04230_A_SS222042	PASS	0.2148	0.4515	Plate control	PASS
G_EMRI12_3	86	OID20439	Q9HCU5	PREB	0.0909	Inflammation	B14806	Q-04230_A_SS222042	PASS	0.2148	0.8312	Plate control	PASS
C_DMSO12_1	87	OID20439	Q9HCU5	PREB	0.0909	Inflammation	B14806	Q-04230_A_SS222042	PASS	0.2148	0.975	Plate control	PASS
E_ZVAD12_3	88	OID20439	Q9HCU5	PREB	0.0909	Inflammation	B14806	Q-04230_A_SS222042	PASS	0.2148	0.7927	Plate control	PASS
I_PMAI12_3	89	OID20439	Q9HCU5	PREB	0.0909	Inflammation	B14806	Q-04230_A_SS222042	PASS	0.2148	1.19	Plate control	PASS
C_DMSO12_2	1	OID20440	Q13007	IL24	0.8182	Inflammation	B14806	Q-04230_A_SS222042	PASS	0.8964	0.3117	Plate control	PASS
H_PMAI4_4	2	OID20440	Q13007	IL24	0.8182	Inflammation	B14806	Q-04230_A_SS222042	PASS	0.8964	0.6496	Plate control	PASS
D_ZVAD4_4	3	OID20440	Q13007	IL24	0.8182	Inflammation	B14806	Q-04230_A_SS222042	PASS	0.8964	0.1174	Plate control	PASS
E_ZVAD12_2	4	OID20440	Q13007	IL24	0.8182	Inflammation	B14806	Q-04230_A_SS222042	PASS	0.8964	0.684	Plate control	PASS
K_NKAB12_2	5	OID20440	Q13007	IL24	0.8182	Inflammation	B14806	Q-04230_A_SS222042	PASS	0.8964	0.8598	Plate control	PASS
D_ZVAD4_1	6	OID20440	Q13007	IL24	0.8182	Inflammation	B14806	Q-04230_A_SS222042	PASS	0.8964	0.3993	Plate control	PASS
CONTROL_SAMPLE_CSAS2-1	12	OID20440	Q13007	IL24	0.8182	Inflammation	B14806	Q-04230_A_SS222042	PASS	0.8964	0.1897	Plate control	PASS
B_DMSO4_4	13	OID20440	Q13007	IL24	0.8182	Inflammation	B14806	Q-04230_A_SS222042	PASS	0.8964	0.6095	Plate control	PASS
H_PMAI4_2	14	OID20440	Q13007	IL24	0.8182	Inflammation	B14806	Q-04230_A_SS222042	PASS	0.8964	0.915	Plate control	PASS
B_DMSO4_3	15	OID20440	Q13007	IL24	0.8182	Inflammation	B14806	Q-04230_A_SS222042	PASS	0.8964	0.699	Plate control	PASS
I_PMAI12_4	16	OID20440	Q13007	IL24	0.8182	Inflammation	B14806	Q-04230_A_SS222042	PASS	0.8964	0.9804	Plate control	PASS
D_ZVAD4_3	17	OID20440	Q13007	IL24	0.8182	Inflammation	B14806	Q-04230_A_SS222042	WARN	0.8964	0.0871	Plate control	PASS
K_NKAB12_3	18	OID20440	Q13007	IL24	0.8182	Inflammation	B14806	Q-04230_A_SS222042	PASS	0.8964	0.6832	Plate control	PASS
CONTROL_SAMPLE_CSAS2-2	24	OID20440	Q13007	IL24	0.8182	Inflammation	B14806	Q-04230_A_SS222042	PASS	0.8964	0.5508	Plate control	PASS
A_BLANK_2	25	OID20440	Q13007	IL24	0.8182	Inflammation	B14806	Q-04230_A_SS222042	PASS	0.8964	0.601	Plate control	PASS
F_EMRI4_4	26	OID20440	Q13007	IL24	0.8182	Inflammation	B14806	Q-04230_A_SS222042	PASS	0.8964	0.3229	Plate control	PASS
E_ZVAD12_1	27	OID20440	Q13007	IL24	0.8182	Inflammation	B14806	Q-04230_A_SS222042	PASS	0.8964	0.9791	Plate control	PASS
J_NKAB4_4	28	OID20440	Q13007	IL24	0.8182	Inflammation	B14806	Q-04230_A_SS222042	PASS	0.8964	0.9043	Plate control	PASS
H_PMAI4_1	29	OID20440	Q13007	IL24	0.8182	Inflammation	B14806	Q-04230_A_SS222042	PASS	0.8964	0.956	Plate control	PASS
F_EMRI4_3	30	OID20440	Q13007	IL24	0.8182	Inflammation	B14806	Q-04230_A_SS222042	PASS	0.8964	0.445	Plate control	PASS
C_DMSO12_4	37	OID20440	Q13007	IL24	0.8182	Inflammation	B14806	Q-04230_A_SS222042	PASS	0.8964	0.1531	Plate control	PASS
G_EMRI12_4	38	OID20440	Q13007	IL24	0.8182	Inflammation	B14806	Q-04230_A_SS222042	PASS	0.8964	0.9563	Plate control	PASS
C_DMSO12_3	39	OID20440	Q13007	IL24	0.8182	Inflammation	B14806	Q-04230_A_SS222042	PASS	0.8964	0.5353	Plate control	PASS
H_PMAI4_3	40	OID20440	Q13007	IL24	0.8182	Inflammation	B14806	Q-04230_A_SS222042	PASS	0.8964	0.5253	Plate control	PASS
A_BLANK_3	41	OID20440	Q13007	IL24	0.8182	Inflammation	B14806	Q-04230_A_SS222042	PASS	0.8964	0.2414	Plate control	PASS
G_EMRI12_1	42	OID20440	Q13007	IL24	0.8182	Inflammation	B14806	Q-04230_A_SS222042	PASS	0.8964	0.6809	Plate control	PASS
A_BLANK_4	49	OID20440	Q13007	IL24	0.8182	Inflammation	B14806	Q-04230_A_SS222042	PASS	0.8964	0.0571	Plate control	PASS
K_NKAB12_1	50	OID20440	Q13007	IL24	0.8182	Inflammation	B14806	Q-04230_A_SS222042	PASS	0.8964	-0.1009	Plate control	PASS
J_NKAB4_2	51	OID20440	Q13007	IL24	0.8182	Inflammation	B14806	Q-04230_A_SS222042	PASS	0.8964	0.2889	Plate control	PASS
I_PMAI12_1	52	OID20440	Q13007	IL24	0.8182	Inflammation	B14806	Q-04230_A_SS222042	PASS	0.8964	0.8628	Plate control	PASS
G_EMRI12_2	53	OID20440	Q13007	IL24	0.8182	Inflammation	B14806	Q-04230_A_SS222042	WARN	0.8964	0.6941	Plate control	PASS
F_EMRI4_1	61	OID20440	Q13007	IL24	0.8182	Inflammation	B14806	Q-04230_A_SS222042	PASS	0.8964	0.5873	Plate control	PASS
J_NKAB4_3	62	OID20440	Q13007	IL24	0.8182	Inflammation	B14806	Q-04230_A_SS222042	PASS	0.8964	0.9128	Plate control	PASS
D_ZVAD4_2	63	OID20440	Q13007	IL24	0.8182	Inflammation	B14806	Q-04230_A_SS222042	PASS	0.8964	-0.5183	Plate control	PASS
K_NKAB12_4	64	OID20440	Q13007	IL24	0.8182	Inflammation	B14806	Q-04230_A_SS222042	PASS	0.8964	0.6803	Plate control	PASS
B_DMSO4_1	65	OID20440	Q13007	IL24	0.8182	Inflammation	B14806	Q-04230_A_SS222042	PASS	0.8964	0.4747	Plate control	PASS
F_EMRI4_2	73	OID20440	Q13007	IL24	0.8182	Inflammation	B14806	Q-04230_A_SS222042	PASS	0.8964	0.3265	Plate control	PASS
A_BLANK_1	74	OID20440	Q13007	IL24	0.8182	Inflammation	B14806	Q-04230_A_SS222042	PASS	0.8964	-0.2791	Plate control	PASS
E_ZVAD12_4	75	OID20440	Q13007	IL24	0.8182	Inflammation	B14806	Q-04230_A_SS222042	PASS	0.8964	0.2992	Plate control	PASS
I_PMAI12_2	76	OID20440	Q13007	IL24	0.8182	Inflammation	B14806	Q-04230_A_SS222042	PASS	0.8964	1.093	Plate control	PASS
B_DMSO4_2	77	OID20440	Q13007	IL24	0.8182	Inflammation	B14806	Q-04230_A_SS222042	PASS	0.8964	0.0208	Plate control	PASS
J_NKAB4_1	85	OID20440	Q13007	IL24	0.8182	Inflammation	B14806	Q-04230_A_SS222042	PASS	0.8964	0.0238	Plate control	PASS
G_EMRI12_3	86	OID20440	Q13007	IL24	0.8182	Inflammation	B14806	Q-04230_A_SS222042	PASS	0.8964	-0.4801	Plate control	PASS
C_DMSO12_1	87	OID20440	Q13007	IL24	0.8182	Inflammation	B14806	Q-04230_A_SS222042	PASS	0.8964	-0.3176	Plate control	PASS
E_ZVAD12_3	88	OID20440	Q13007	IL24	0.8182	Inflammation	B14806	Q-04230_A_SS222042	PASS	0.8964	-0.0641	Plate control	PASS
I_PMAI12_3	89	OID20440	Q13007	IL24	0.8182	Inflammation	B14806	Q-04230_A_SS222042	PASS	0.8964	0.5529	Plate control	PASS
C_DMSO12_2	1	OID20441	Q9UPV0	CEP164	0.6136	Inflammation	B14806	Q-04230_A_SS222042	PASS	0.4359	0.7763	Plate control	PASS
H_PMAI4_4	2	OID20441	Q9UPV0	CEP164	0.6136	Inflammation	B14806	Q-04230_A_SS222042	PASS	0.4359	0.2496	Plate control	PASS
D_ZVAD4_4	3	OID20441	Q9UPV0	CEP164	0.6136	Inflammation	B14806	Q-04230_A_SS222042	PASS	0.4359	0.199	Plate control	PASS
E_ZVAD12_2	4	OID20441	Q9UPV0	CEP164	0.6136	Inflammation	B14806	Q-04230_A_SS222042	PASS	0.4359	0.3089	Plate control	PASS
K_NKAB12_2	5	OID20441	Q9UPV0	CEP164	0.6136	Inflammation	B14806	Q-04230_A_SS222042	PASS	0.4359	0.4574	Plate control	PASS
D_ZVAD4_1	6	OID20441	Q9UPV0	CEP164	0.6136	Inflammation	B14806	Q-04230_A_SS222042	PASS	0.4359	0.1689	Plate control	PASS
CONTROL_SAMPLE_CSAS2-1	12	OID20441	Q9UPV0	CEP164	0.6136	Inflammation	B14806	Q-04230_A_SS222042	PASS	0.4359	0.2538	Plate control	PASS
B_DMSO4_4	13	OID20441	Q9UPV0	CEP164	0.6136	Inflammation	B14806	Q-04230_A_SS222042	PASS	0.4359	0.487	Plate control	PASS
H_PMAI4_2	14	OID20441	Q9UPV0	CEP164	0.6136	Inflammation	B14806	Q-04230_A_SS222042	PASS	0.4359	0.8621	Plate control	PASS
B_DMSO4_3	15	OID20441	Q9UPV0	CEP164	0.6136	Inflammation	B14806	Q-04230_A_SS222042	PASS	0.4359	0.0718	Plate control	PASS
I_PMAI12_4	16	OID20441	Q9UPV0	CEP164	0.6136	Inflammation	B14806	Q-04230_A_SS222042	PASS	0.4359	1.3467	Plate control	PASS
D_ZVAD4_3	17	OID20441	Q9UPV0	CEP164	0.6136	Inflammation	B14806	Q-04230_A_SS222042	WARN	0.4359	0.3079	Plate control	PASS
K_NKAB12_3	18	OID20441	Q9UPV0	CEP164	0.6136	Inflammation	B14806	Q-04230_A_SS222042	PASS	0.4359	0.2655	Plate control	PASS
CONTROL_SAMPLE_CSAS2-2	24	OID20441	Q9UPV0	CEP164	0.6136	Inflammation	B14806	Q-04230_A_SS222042	PASS	0.4359	0.203	Plate control	PASS
A_BLANK_2	25	OID20441	Q9UPV0	CEP164	0.6136	Inflammation	B14806	Q-04230_A_SS222042	PASS	0.4359	-0.1524	Plate control	PASS
F_EMRI4_4	26	OID20441	Q9UPV0	CEP164	0.6136	Inflammation	B14806	Q-04230_A_SS222042	PASS	0.4359	0.0684	Plate control	PASS
E_ZVAD12_1	27	OID20441	Q9UPV0	CEP164	0.6136	Inflammation	B14806	Q-04230_A_SS222042	PASS	0.4359	0.6367	Plate control	PASS
J_NKAB4_4	28	OID20441	Q9UPV0	CEP164	0.6136	Inflammation	B14806	Q-04230_A_SS222042	PASS	0.4359	-0.1891	Plate control	PASS
H_PMAI4_1	29	OID20441	Q9UPV0	CEP164	0.6136	Inflammation	B14806	Q-04230_A_SS222042	PASS	0.4359	1.3418	Plate control	PASS
F_EMRI4_3	30	OID20441	Q9UPV0	CEP164	0.6136	Inflammation	B14806	Q-04230_A_SS222042	PASS	0.4359	0.1885	Plate control	PASS
C_DMSO12_4	37	OID20441	Q9UPV0	CEP164	0.6136	Inflammation	B14806	Q-04230_A_SS222042	PASS	0.4359	-0.059	Plate control	PASS
G_EMRI12_4	38	OID20441	Q9UPV0	CEP164	0.6136	Inflammation	B14806	Q-04230_A_SS222042	PASS	0.4359	0.6122	Plate control	PASS
C_DMSO12_3	39	OID20441	Q9UPV0	CEP164	0.6136	Inflammation	B14806	Q-04230_A_SS222042	PASS	0.4359	0.3884	Plate control	PASS
H_PMAI4_3	40	OID20441	Q9UPV0	CEP164	0.6136	Inflammation	B14806	Q-04230_A_SS222042	PASS	0.4359	0.2895	Plate control	PASS
A_BLANK_3	41	OID20441	Q9UPV0	CEP164	0.6136	Inflammation	B14806	Q-04230_A_SS222042	PASS	0.4359	0.1612	Plate control	PASS
G_EMRI12_1	42	OID20441	Q9UPV0	CEP164	0.6136	Inflammation	B14806	Q-04230_A_SS222042	PASS	0.4359	1.0537	Plate control	PASS
A_BLANK_4	49	OID20441	Q9UPV0	CEP164	0.6136	Inflammation	B14806	Q-04230_A_SS222042	PASS	0.4359	-0.0925	Plate control	PASS
K_NKAB12_1	50	OID20441	Q9UPV0	CEP164	0.6136	Inflammation	B14806	Q-04230_A_SS222042	PASS	0.4359	0.246	Plate control	PASS
J_NKAB4_2	51	OID20441	Q9UPV0	CEP164	0.6136	Inflammation	B14806	Q-04230_A_SS222042	PASS	0.4359	0.2109	Plate control	PASS
I_PMAI12_1	52	OID20441	Q9UPV0	CEP164	0.6136	Inflammation	B14806	Q-04230_A_SS222042	PASS	0.4359	1.4341	Plate control	PASS
G_EMRI12_2	53	OID20441	Q9UPV0	CEP164	0.6136	Inflammation	B14806	Q-04230_A_SS222042	WARN	0.4359	1.0333	Plate control	PASS
F_EMRI4_1	61	OID20441	Q9UPV0	CEP164	0.6136	Inflammation	B14806	Q-04230_A_SS222042	PASS	0.4359	0.3931	Plate control	PASS
J_NKAB4_3	62	OID20441	Q9UPV0	CEP164	0.6136	Inflammation	B14806	Q-04230_A_SS222042	PASS	0.4359	0.4643	Plate control	PASS
D_ZVAD4_2	63	OID20441	Q9UPV0	CEP164	0.6136	Inflammation	B14806	Q-04230_A_SS222042	PASS	0.4359	-0.7239	Plate control	PASS
K_NKAB12_4	64	OID20441	Q9UPV0	CEP164	0.6136	Inflammation	B14806	Q-04230_A_SS222042	PASS	0.4359	0.2738	Plate control	PASS
B_DMSO4_1	65	OID20441	Q9UPV0	CEP164	0.6136	Inflammation	B14806	Q-04230_A_SS222042	PASS	0.4359	0.8069	Plate control	PASS
F_EMRI4_2	73	OID20441	Q9UPV0	CEP164	0.6136	Inflammation	B14806	Q-04230_A_SS222042	PASS	0.4359	0.4089	Plate control	PASS
A_BLANK_1	74	OID20441	Q9UPV0	CEP164	0.6136	Inflammation	B14806	Q-04230_A_SS222042	PASS	0.4359	-0.4196	Plate control	PASS
E_ZVAD12_4	75	OID20441	Q9UPV0	CEP164	0.6136	Inflammation	B14806	Q-04230_A_SS222042	PASS	0.4359	0.6815	Plate control	PASS
I_PMAI12_2	76	OID20441	Q9UPV0	CEP164	0.6136	Inflammation	B14806	Q-04230_A_SS222042	PASS	0.4359	1.2916	Plate control	PASS
B_DMSO4_2	77	OID20441	Q9UPV0	CEP164	0.6136	Inflammation	B14806	Q-04230_A_SS222042	PASS	0.4359	0.3589	Plate control	PASS
J_NKAB4_1	85	OID20441	Q9UPV0	CEP164	0.6136	Inflammation	B14806	Q-04230_A_SS222042	PASS	0.4359	0.2242	Plate control	PASS
G_EMRI12_3	86	OID20441	Q9UPV0	CEP164	0.6136	Inflammation	B14806	Q-04230_A_SS222042	PASS	0.4359	-0.0775	Plate control	PASS
C_DMSO12_1	87	OID20441	Q9UPV0	CEP164	0.6136	Inflammation	B14806	Q-04230_A_SS222042	PASS	0.4359	0.6784	Plate control	PASS
E_ZVAD12_3	88	OID20441	Q9UPV0	CEP164	0.6136	Inflammation	B14806	Q-04230_A_SS222042	PASS	0.4359	-0.1274	Plate control	PASS
I_PMAI12_3	89	OID20441	Q9UPV0	CEP164	0.6136	Inflammation	B14806	Q-04230_A_SS222042	PASS	0.4359	1.2794	Plate control	PASS
C_DMSO12_2	1	OID20442	O60934	NBN	0.0909	Inflammation	B14806	Q-04230_A_SS222042	PASS	-1.2249	3.5423	Plate control	PASS
H_PMAI4_4	2	OID20442	O60934	NBN	0.0909	Inflammation	B14806	Q-04230_A_SS222042	PASS	-1.2249	2.9737	Plate control	PASS
D_ZVAD4_4	3	OID20442	O60934	NBN	0.0909	Inflammation	B14806	Q-04230_A_SS222042	PASS	-1.2249	2.8744	Plate control	PASS
E_ZVAD12_2	4	OID20442	O60934	NBN	0.0909	Inflammation	B14806	Q-04230_A_SS222042	PASS	-1.2249	2.9505	Plate control	PASS
K_NKAB12_2	5	OID20442	O60934	NBN	0.0909	Inflammation	B14806	Q-04230_A_SS222042	PASS	-1.2249	2.7608	Plate control	PASS
D_ZVAD4_1	6	OID20442	O60934	NBN	0.0909	Inflammation	B14806	Q-04230_A_SS222042	PASS	-1.2249	2.5565	Plate control	PASS
CONTROL_SAMPLE_CSAS2-1	12	OID20442	O60934	NBN	0.0909	Inflammation	B14806	Q-04230_A_SS222042	PASS	-1.2249	-0.0619	Plate control	PASS
B_DMSO4_4	13	OID20442	O60934	NBN	0.0909	Inflammation	B14806	Q-04230_A_SS222042	PASS	-1.2249	2.5777	Plate control	PASS
H_PMAI4_2	14	OID20442	O60934	NBN	0.0909	Inflammation	B14806	Q-04230_A_SS222042	PASS	-1.2249	3.6943	Plate control	PASS
B_DMSO4_3	15	OID20442	O60934	NBN	0.0909	Inflammation	B14806	Q-04230_A_SS222042	PASS	-1.2249	2.5932	Plate control	PASS
I_PMAI12_4	16	OID20442	O60934	NBN	0.0909	Inflammation	B14806	Q-04230_A_SS222042	PASS	-1.2249	4.749	Plate control	PASS
D_ZVAD4_3	17	OID20442	O60934	NBN	0.0909	Inflammation	B14806	Q-04230_A_SS222042	WARN	-1.2249	2.792	Plate control	PASS
K_NKAB12_3	18	OID20442	O60934	NBN	0.0909	Inflammation	B14806	Q-04230_A_SS222042	PASS	-1.2249	2.7086	Plate control	PASS
CONTROL_SAMPLE_CSAS2-2	24	OID20442	O60934	NBN	0.0909	Inflammation	B14806	Q-04230_A_SS222042	PASS	-1.2249	-0.0727	Plate control	PASS
A_BLANK_2	25	OID20442	O60934	NBN	0.0909	Inflammation	B14806	Q-04230_A_SS222042	PASS	-1.2249	-1.7317	Plate control	PASS
F_EMRI4_4	26	OID20442	O60934	NBN	0.0909	Inflammation	B14806	Q-04230_A_SS222042	PASS	-1.2249	1.9721	Plate control	PASS
E_ZVAD12_1	27	OID20442	O60934	NBN	0.0909	Inflammation	B14806	Q-04230_A_SS222042	PASS	-1.2249	3.4559	Plate control	PASS
J_NKAB4_4	28	OID20442	O60934	NBN	0.0909	Inflammation	B14806	Q-04230_A_SS222042	PASS	-1.2249	1.9853	Plate control	PASS
H_PMAI4_1	29	OID20442	O60934	NBN	0.0909	Inflammation	B14806	Q-04230_A_SS222042	PASS	-1.2249	3.8766	Plate control	PASS
F_EMRI4_3	30	OID20442	O60934	NBN	0.0909	Inflammation	B14806	Q-04230_A_SS222042	PASS	-1.2249	2.4501	Plate control	PASS
C_DMSO12_4	37	OID20442	O60934	NBN	0.0909	Inflammation	B14806	Q-04230_A_SS222042	PASS	-1.2249	2.9656	Plate control	PASS
G_EMRI12_4	38	OID20442	O60934	NBN	0.0909	Inflammation	B14806	Q-04230_A_SS222042	PASS	-1.2249	2.8985	Plate control	PASS
C_DMSO12_3	39	OID20442	O60934	NBN	0.0909	Inflammation	B14806	Q-04230_A_SS222042	PASS	-1.2249	3.5389	Plate control	PASS
H_PMAI4_3	40	OID20442	O60934	NBN	0.0909	Inflammation	B14806	Q-04230_A_SS222042	PASS	-1.2249	3.6151	Plate control	PASS
A_BLANK_3	41	OID20442	O60934	NBN	0.0909	Inflammation	B14806	Q-04230_A_SS222042	PASS	-1.2249	-1.932	Plate control	PASS
G_EMRI12_1	42	OID20442	O60934	NBN	0.0909	Inflammation	B14806	Q-04230_A_SS222042	PASS	-1.2249	3.529	Plate control	PASS
A_BLANK_4	49	OID20442	O60934	NBN	0.0909	Inflammation	B14806	Q-04230_A_SS222042	PASS	-1.2249	-1.6682	Plate control	PASS
K_NKAB12_1	50	OID20442	O60934	NBN	0.0909	Inflammation	B14806	Q-04230_A_SS222042	PASS	-1.2249	2.732	Plate control	PASS
J_NKAB4_2	51	OID20442	O60934	NBN	0.0909	Inflammation	B14806	Q-04230_A_SS222042	PASS	-1.2249	2.0918	Plate control	PASS
I_PMAI12_1	52	OID20442	O60934	NBN	0.0909	Inflammation	B14806	Q-04230_A_SS222042	PASS	-1.2249	4.9979	Plate control	PASS
G_EMRI12_2	53	OID20442	O60934	NBN	0.0909	Inflammation	B14806	Q-04230_A_SS222042	WARN	-1.2249	3.5641	Plate control	PASS
F_EMRI4_1	61	OID20442	O60934	NBN	0.0909	Inflammation	B14806	Q-04230_A_SS222042	PASS	-1.2249	2.5615	Plate control	PASS
J_NKAB4_3	62	OID20442	O60934	NBN	0.0909	Inflammation	B14806	Q-04230_A_SS222042	PASS	-1.2249	1.9255	Plate control	PASS
D_ZVAD4_2	63	OID20442	O60934	NBN	0.0909	Inflammation	B14806	Q-04230_A_SS222042	PASS	-1.2249	2.2392	Plate control	PASS
K_NKAB12_4	64	OID20442	O60934	NBN	0.0909	Inflammation	B14806	Q-04230_A_SS222042	PASS	-1.2249	2.5432	Plate control	PASS
B_DMSO4_1	65	OID20442	O60934	NBN	0.0909	Inflammation	B14806	Q-04230_A_SS222042	PASS	-1.2249	2.7044	Plate control	PASS
F_EMRI4_2	73	OID20442	O60934	NBN	0.0909	Inflammation	B14806	Q-04230_A_SS222042	PASS	-1.2249	2.495	Plate control	PASS
A_BLANK_1	74	OID20442	O60934	NBN	0.0909	Inflammation	B14806	Q-04230_A_SS222042	PASS	-1.2249	-2.1992	Plate control	PASS
E_ZVAD12_4	75	OID20442	O60934	NBN	0.0909	Inflammation	B14806	Q-04230_A_SS222042	PASS	-1.2249	2.9862	Plate control	PASS
I_PMAI12_2	76	OID20442	O60934	NBN	0.0909	Inflammation	B14806	Q-04230_A_SS222042	PASS	-1.2249	4.9471	Plate control	PASS
B_DMSO4_2	77	OID20442	O60934	NBN	0.0909	Inflammation	B14806	Q-04230_A_SS222042	PASS	-1.2249	2.4579	Plate control	PASS
J_NKAB4_1	85	OID20442	O60934	NBN	0.0909	Inflammation	B14806	Q-04230_A_SS222042	PASS	-1.2249	2.2674	Plate control	PASS
G_EMRI12_3	86	OID20442	O60934	NBN	0.0909	Inflammation	B14806	Q-04230_A_SS222042	PASS	-1.2249	3.2758	Plate control	PASS
C_DMSO12_1	87	OID20442	O60934	NBN	0.0909	Inflammation	B14806	Q-04230_A_SS222042	PASS	-1.2249	3.3433	Plate control	PASS
E_ZVAD12_3	88	OID20442	O60934	NBN	0.0909	Inflammation	B14806	Q-04230_A_SS222042	PASS	-1.2249	2.6492	Plate control	PASS
I_PMAI12_3	89	OID20442	O60934	NBN	0.0909	Inflammation	B14806	Q-04230_A_SS222042	PASS	-1.2249	4.6821	Plate control	PASS
C_DMSO12_2	1	OID20443	Q96P31	FCRL3	1	Inflammation	B14806	Q-04230_A_SS222042	PASS	0.2869	-0.0551	Plate control	PASS
H_PMAI4_4	2	OID20443	Q96P31	FCRL3	1	Inflammation	B14806	Q-04230_A_SS222042	PASS	0.2869	-0.4259	Plate control	PASS
D_ZVAD4_4	3	OID20443	Q96P31	FCRL3	1	Inflammation	B14806	Q-04230_A_SS222042	PASS	0.2869	0.0303	Plate control	PASS
E_ZVAD12_2	4	OID20443	Q96P31	FCRL3	1	Inflammation	B14806	Q-04230_A_SS222042	PASS	0.2869	-0.1822	Plate control	PASS
K_NKAB12_2	5	OID20443	Q96P31	FCRL3	1	Inflammation	B14806	Q-04230_A_SS222042	PASS	0.2869	0.0089	Plate control	PASS
D_ZVAD4_1	6	OID20443	Q96P31	FCRL3	1	Inflammation	B14806	Q-04230_A_SS222042	PASS	0.2869	-0.2499	Plate control	PASS
CONTROL_SAMPLE_CSAS2-1	12	OID20443	Q96P31	FCRL3	1	Inflammation	B14806	Q-04230_A_SS222042	PASS	0.2869	0.3321	Plate control	PASS
B_DMSO4_4	13	OID20443	Q96P31	FCRL3	1	Inflammation	B14806	Q-04230_A_SS222042	PASS	0.2869	-0.1307	Plate control	PASS
H_PMAI4_2	14	OID20443	Q96P31	FCRL3	1	Inflammation	B14806	Q-04230_A_SS222042	PASS	0.2869	-0.0261	Plate control	PASS
B_DMSO4_3	15	OID20443	Q96P31	FCRL3	1	Inflammation	B14806	Q-04230_A_SS222042	PASS	0.2869	0.1175	Plate control	PASS
I_PMAI12_4	16	OID20443	Q96P31	FCRL3	1	Inflammation	B14806	Q-04230_A_SS222042	PASS	0.2869	-0.4264	Plate control	PASS
D_ZVAD4_3	17	OID20443	Q96P31	FCRL3	1	Inflammation	B14806	Q-04230_A_SS222042	WARN	0.2869	0.135	Plate control	PASS
K_NKAB12_3	18	OID20443	Q96P31	FCRL3	1	Inflammation	B14806	Q-04230_A_SS222042	PASS	0.2869	-0.0542	Plate control	PASS
CONTROL_SAMPLE_CSAS2-2	24	OID20443	Q96P31	FCRL3	1	Inflammation	B14806	Q-04230_A_SS222042	PASS	0.2869	0.3612	Plate control	PASS
A_BLANK_2	25	OID20443	Q96P31	FCRL3	1	Inflammation	B14806	Q-04230_A_SS222042	PASS	0.2869	-0.3416	Plate control	PASS
F_EMRI4_4	26	OID20443	Q96P31	FCRL3	1	Inflammation	B14806	Q-04230_A_SS222042	PASS	0.2869	-0.4457	Plate control	PASS
E_ZVAD12_1	27	OID20443	Q96P31	FCRL3	1	Inflammation	B14806	Q-04230_A_SS222042	PASS	0.2869	0.0869	Plate control	PASS
J_NKAB4_4	28	OID20443	Q96P31	FCRL3	1	Inflammation	B14806	Q-04230_A_SS222042	PASS	0.2869	-0.0261	Plate control	PASS
H_PMAI4_1	29	OID20443	Q96P31	FCRL3	1	Inflammation	B14806	Q-04230_A_SS222042	PASS	0.2869	0.2236	Plate control	PASS
F_EMRI4_3	30	OID20443	Q96P31	FCRL3	1	Inflammation	B14806	Q-04230_A_SS222042	PASS	0.2869	-0.1696	Plate control	PASS
C_DMSO12_4	37	OID20443	Q96P31	FCRL3	1	Inflammation	B14806	Q-04230_A_SS222042	PASS	0.2869	-0.2366	Plate control	PASS
G_EMRI12_4	38	OID20443	Q96P31	FCRL3	1	Inflammation	B14806	Q-04230_A_SS222042	PASS	0.2869	-0.3885	Plate control	PASS
C_DMSO12_3	39	OID20443	Q96P31	FCRL3	1	Inflammation	B14806	Q-04230_A_SS222042	PASS	0.2869	-0.0521	Plate control	PASS
H_PMAI4_3	40	OID20443	Q96P31	FCRL3	1	Inflammation	B14806	Q-04230_A_SS222042	PASS	0.2869	0.0101	Plate control	PASS
A_BLANK_3	41	OID20443	Q96P31	FCRL3	1	Inflammation	B14806	Q-04230_A_SS222042	PASS	0.2869	-0.02	Plate control	PASS
G_EMRI12_1	42	OID20443	Q96P31	FCRL3	1	Inflammation	B14806	Q-04230_A_SS222042	PASS	0.2869	-0.0252	Plate control	PASS
A_BLANK_4	49	OID20443	Q96P31	FCRL3	1	Inflammation	B14806	Q-04230_A_SS222042	PASS	0.2869	0.2309	Plate control	PASS
K_NKAB12_1	50	OID20443	Q96P31	FCRL3	1	Inflammation	B14806	Q-04230_A_SS222042	PASS	0.2869	-0.3492	Plate control	PASS
J_NKAB4_2	51	OID20443	Q96P31	FCRL3	1	Inflammation	B14806	Q-04230_A_SS222042	PASS	0.2869	-0.3658	Plate control	PASS
I_PMAI12_1	52	OID20443	Q96P31	FCRL3	1	Inflammation	B14806	Q-04230_A_SS222042	PASS	0.2869	-0.2924	Plate control	PASS
G_EMRI12_2	53	OID20443	Q96P31	FCRL3	1	Inflammation	B14806	Q-04230_A_SS222042	WARN	0.2869	-0.133	Plate control	PASS
F_EMRI4_1	61	OID20443	Q96P31	FCRL3	1	Inflammation	B14806	Q-04230_A_SS222042	PASS	0.2869	-0.872	Plate control	PASS
J_NKAB4_3	62	OID20443	Q96P31	FCRL3	1	Inflammation	B14806	Q-04230_A_SS222042	PASS	0.2869	-0.436	Plate control	PASS
D_ZVAD4_2	63	OID20443	Q96P31	FCRL3	1	Inflammation	B14806	Q-04230_A_SS222042	PASS	0.2869	-1.0783	Plate control	PASS
K_NKAB12_4	64	OID20443	Q96P31	FCRL3	1	Inflammation	B14806	Q-04230_A_SS222042	PASS	0.2869	-0.6072	Plate control	PASS
B_DMSO4_1	65	OID20443	Q96P31	FCRL3	1	Inflammation	B14806	Q-04230_A_SS222042	PASS	0.2869	-0.128	Plate control	PASS
F_EMRI4_2	73	OID20443	Q96P31	FCRL3	1	Inflammation	B14806	Q-04230_A_SS222042	PASS	0.2869	-0.5075	Plate control	PASS
A_BLANK_1	74	OID20443	Q96P31	FCRL3	1	Inflammation	B14806	Q-04230_A_SS222042	PASS	0.2869	-0.732	Plate control	PASS
E_ZVAD12_4	75	OID20443	Q96P31	FCRL3	1	Inflammation	B14806	Q-04230_A_SS222042	PASS	0.2869	-0.5372	Plate control	PASS
I_PMAI12_2	76	OID20443	Q96P31	FCRL3	1	Inflammation	B14806	Q-04230_A_SS222042	PASS	0.2869	-0.8591	Plate control	PASS
B_DMSO4_2	77	OID20443	Q96P31	FCRL3	1	Inflammation	B14806	Q-04230_A_SS222042	PASS	0.2869	-0.4308	Plate control	PASS
J_NKAB4_1	85	OID20443	Q96P31	FCRL3	1	Inflammation	B14806	Q-04230_A_SS222042	PASS	0.2869	-1.3888	Plate control	PASS
G_EMRI12_3	86	OID20443	Q96P31	FCRL3	1	Inflammation	B14806	Q-04230_A_SS222042	PASS	0.2869	-1.1759	Plate control	PASS
C_DMSO12_1	87	OID20443	Q96P31	FCRL3	1	Inflammation	B14806	Q-04230_A_SS222042	PASS	0.2869	-0.7547	Plate control	PASS
E_ZVAD12_3	88	OID20443	Q96P31	FCRL3	1	Inflammation	B14806	Q-04230_A_SS222042	PASS	0.2869	-0.9459	Plate control	PASS
I_PMAI12_3	89	OID20443	Q96P31	FCRL3	1	Inflammation	B14806	Q-04230_A_SS222042	PASS	0.2869	-1.1873	Plate control	PASS
C_DMSO12_2	1	OID20444	Q9Y478	PRKAB1	0.9773	Inflammation	B14806	Q-04230_A_SS222042	PASS	-0.5318	-1.2618	Plate control	PASS
H_PMAI4_4	2	OID20444	Q9Y478	PRKAB1	0.9773	Inflammation	B14806	Q-04230_A_SS222042	PASS	-0.5318	-1.1571	Plate control	PASS
D_ZVAD4_4	3	OID20444	Q9Y478	PRKAB1	0.9773	Inflammation	B14806	Q-04230_A_SS222042	PASS	-0.5318	-1.749	Plate control	PASS
E_ZVAD12_2	4	OID20444	Q9Y478	PRKAB1	0.9773	Inflammation	B14806	Q-04230_A_SS222042	PASS	-0.5318	-1.3035	Plate control	PASS
K_NKAB12_2	5	OID20444	Q9Y478	PRKAB1	0.9773	Inflammation	B14806	Q-04230_A_SS222042	PASS	-0.5318	-1.4074	Plate control	PASS
D_ZVAD4_1	6	OID20444	Q9Y478	PRKAB1	0.9773	Inflammation	B14806	Q-04230_A_SS222042	PASS	-0.5318	-1.8484	Plate control	PASS
CONTROL_SAMPLE_CSAS2-1	12	OID20444	Q9Y478	PRKAB1	0.9773	Inflammation	B14806	Q-04230_A_SS222042	PASS	-0.5318	-0.263	Plate control	PASS
B_DMSO4_4	13	OID20444	Q9Y478	PRKAB1	0.9773	Inflammation	B14806	Q-04230_A_SS222042	PASS	-0.5318	-1.5487	Plate control	PASS
H_PMAI4_2	14	OID20444	Q9Y478	PRKAB1	0.9773	Inflammation	B14806	Q-04230_A_SS222042	PASS	-0.5318	-0.8975	Plate control	PASS
B_DMSO4_3	15	OID20444	Q9Y478	PRKAB1	0.9773	Inflammation	B14806	Q-04230_A_SS222042	PASS	-0.5318	-1.3287	Plate control	PASS
I_PMAI12_4	16	OID20444	Q9Y478	PRKAB1	0.9773	Inflammation	B14806	Q-04230_A_SS222042	PASS	-0.5318	-0.959	Plate control	PASS
D_ZVAD4_3	17	OID20444	Q9Y478	PRKAB1	0.9773	Inflammation	B14806	Q-04230_A_SS222042	WARN	-0.5318	-1.0805	Plate control	PASS
K_NKAB12_3	18	OID20444	Q9Y478	PRKAB1	0.9773	Inflammation	B14806	Q-04230_A_SS222042	PASS	-0.5318	-1.1624	Plate control	PASS
CONTROL_SAMPLE_CSAS2-2	24	OID20444	Q9Y478	PRKAB1	0.9773	Inflammation	B14806	Q-04230_A_SS222042	PASS	-0.5318	-0.5283	Plate control	PASS
A_BLANK_2	25	OID20444	Q9Y478	PRKAB1	0.9773	Inflammation	B14806	Q-04230_A_SS222042	PASS	-0.5318	-1.0722	Plate control	PASS
F_EMRI4_4	26	OID20444	Q9Y478	PRKAB1	0.9773	Inflammation	B14806	Q-04230_A_SS222042	PASS	-0.5318	-1.2697	Plate control	PASS
E_ZVAD12_1	27	OID20444	Q9Y478	PRKAB1	0.9773	Inflammation	B14806	Q-04230_A_SS222042	PASS	-0.5318	-0.601	Plate control	PASS
J_NKAB4_4	28	OID20444	Q9Y478	PRKAB1	0.9773	Inflammation	B14806	Q-04230_A_SS222042	PASS	-0.5318	-0.9063	Plate control	PASS
H_PMAI4_1	29	OID20444	Q9Y478	PRKAB1	0.9773	Inflammation	B14806	Q-04230_A_SS222042	PASS	-0.5318	-0.4234	Plate control	PASS
F_EMRI4_3	30	OID20444	Q9Y478	PRKAB1	0.9773	Inflammation	B14806	Q-04230_A_SS222042	PASS	-0.5318	-1.4276	Plate control	PASS
C_DMSO12_4	37	OID20444	Q9Y478	PRKAB1	0.9773	Inflammation	B14806	Q-04230_A_SS222042	PASS	-0.5318	-1.2476	Plate control	PASS
G_EMRI12_4	38	OID20444	Q9Y478	PRKAB1	0.9773	Inflammation	B14806	Q-04230_A_SS222042	PASS	-0.5318	-1.2645	Plate control	PASS
C_DMSO12_3	39	OID20444	Q9Y478	PRKAB1	0.9773	Inflammation	B14806	Q-04230_A_SS222042	PASS	-0.5318	-1.8861	Plate control	PASS
H_PMAI4_3	40	OID20444	Q9Y478	PRKAB1	0.9773	Inflammation	B14806	Q-04230_A_SS222042	PASS	-0.5318	-1.1024	Plate control	PASS
A_BLANK_3	41	OID20444	Q9Y478	PRKAB1	0.9773	Inflammation	B14806	Q-04230_A_SS222042	PASS	-0.5318	-0.7181	Plate control	PASS
G_EMRI12_1	42	OID20444	Q9Y478	PRKAB1	0.9773	Inflammation	B14806	Q-04230_A_SS222042	PASS	-0.5318	-1.0283	Plate control	PASS
A_BLANK_4	49	OID20444	Q9Y478	PRKAB1	0.9773	Inflammation	B14806	Q-04230_A_SS222042	PASS	-0.5318	-1.2406	Plate control	PASS
K_NKAB12_1	50	OID20444	Q9Y478	PRKAB1	0.9773	Inflammation	B14806	Q-04230_A_SS222042	PASS	-0.5318	-1.5624	Plate control	PASS
J_NKAB4_2	51	OID20444	Q9Y478	PRKAB1	0.9773	Inflammation	B14806	Q-04230_A_SS222042	PASS	-0.5318	-1.5818	Plate control	PASS
I_PMAI12_1	52	OID20444	Q9Y478	PRKAB1	0.9773	Inflammation	B14806	Q-04230_A_SS222042	PASS	-0.5318	-1.3215	Plate control	PASS
G_EMRI12_2	53	OID20444	Q9Y478	PRKAB1	0.9773	Inflammation	B14806	Q-04230_A_SS222042	WARN	-0.5318	-1.2223	Plate control	PASS
F_EMRI4_1	61	OID20444	Q9Y478	PRKAB1	0.9773	Inflammation	B14806	Q-04230_A_SS222042	PASS	-0.5318	-1.9855	Plate control	PASS
J_NKAB4_3	62	OID20444	Q9Y478	PRKAB1	0.9773	Inflammation	B14806	Q-04230_A_SS222042	PASS	-0.5318	-1.6097	Plate control	PASS
D_ZVAD4_2	63	OID20444	Q9Y478	PRKAB1	0.9773	Inflammation	B14806	Q-04230_A_SS222042	PASS	-0.5318	-1.9881	Plate control	PASS
K_NKAB12_4	64	OID20444	Q9Y478	PRKAB1	0.9773	Inflammation	B14806	Q-04230_A_SS222042	PASS	-0.5318	-1.8517	Plate control	PASS
B_DMSO4_1	65	OID20444	Q9Y478	PRKAB1	0.9773	Inflammation	B14806	Q-04230_A_SS222042	PASS	-0.5318	-1.212	Plate control	PASS
F_EMRI4_2	73	OID20444	Q9Y478	PRKAB1	0.9773	Inflammation	B14806	Q-04230_A_SS222042	PASS	-0.5318	-1.4437	Plate control	PASS
A_BLANK_1	74	OID20444	Q9Y478	PRKAB1	0.9773	Inflammation	B14806	Q-04230_A_SS222042	PASS	-0.5318	-1.3546	Plate control	PASS
E_ZVAD12_4	75	OID20444	Q9Y478	PRKAB1	0.9773	Inflammation	B14806	Q-04230_A_SS222042	PASS	-0.5318	-1.2694	Plate control	PASS
I_PMAI12_2	76	OID20444	Q9Y478	PRKAB1	0.9773	Inflammation	B14806	Q-04230_A_SS222042	PASS	-0.5318	-1.224	Plate control	PASS
B_DMSO4_2	77	OID20444	Q9Y478	PRKAB1	0.9773	Inflammation	B14806	Q-04230_A_SS222042	PASS	-0.5318	-1.5355	Plate control	PASS
J_NKAB4_1	85	OID20444	Q9Y478	PRKAB1	0.9773	Inflammation	B14806	Q-04230_A_SS222042	PASS	-0.5318	-1.9018	Plate control	PASS
G_EMRI12_3	86	OID20444	Q9Y478	PRKAB1	0.9773	Inflammation	B14806	Q-04230_A_SS222042	PASS	-0.5318	-1.7615	Plate control	PASS
C_DMSO12_1	87	OID20444	Q9Y478	PRKAB1	0.9773	Inflammation	B14806	Q-04230_A_SS222042	PASS	-0.5318	-1.7607	Plate control	PASS
E_ZVAD12_3	88	OID20444	Q9Y478	PRKAB1	0.9773	Inflammation	B14806	Q-04230_A_SS222042	PASS	-0.5318	-1.6615	Plate control	PASS
I_PMAI12_3	89	OID20444	Q9Y478	PRKAB1	0.9773	Inflammation	B14806	Q-04230_A_SS222042	PASS	-0.5318	-1.4328	Plate control	PASS
C_DMSO12_2	1	OID20445	Q8TCS8	PNPT1	0.9318	Inflammation	B14806	Q-04230_A_SS222042	PASS	1.0525	0.8299	Plate control	PASS
H_PMAI4_4	2	OID20445	Q8TCS8	PNPT1	0.9318	Inflammation	B14806	Q-04230_A_SS222042	PASS	1.0525	0.2644	Plate control	PASS
D_ZVAD4_4	3	OID20445	Q8TCS8	PNPT1	0.9318	Inflammation	B14806	Q-04230_A_SS222042	PASS	1.0525	0.3461	Plate control	PASS
E_ZVAD12_2	4	OID20445	Q8TCS8	PNPT1	0.9318	Inflammation	B14806	Q-04230_A_SS222042	PASS	1.0525	0.1314	Plate control	PASS
K_NKAB12_2	5	OID20445	Q8TCS8	PNPT1	0.9318	Inflammation	B14806	Q-04230_A_SS222042	PASS	1.0525	-0.0617	Plate control	PASS
D_ZVAD4_1	6	OID20445	Q8TCS8	PNPT1	0.9318	Inflammation	B14806	Q-04230_A_SS222042	PASS	1.0525	-0.1334	Plate control	PASS
CONTROL_SAMPLE_CSAS2-1	12	OID20445	Q8TCS8	PNPT1	0.9318	Inflammation	B14806	Q-04230_A_SS222042	PASS	1.0525	-0.4477	Plate control	PASS
B_DMSO4_4	13	OID20445	Q8TCS8	PNPT1	0.9318	Inflammation	B14806	Q-04230_A_SS222042	PASS	1.0525	-0.212	Plate control	PASS
H_PMAI4_2	14	OID20445	Q8TCS8	PNPT1	0.9318	Inflammation	B14806	Q-04230_A_SS222042	PASS	1.0525	0.2217	Plate control	PASS
B_DMSO4_3	15	OID20445	Q8TCS8	PNPT1	0.9318	Inflammation	B14806	Q-04230_A_SS222042	PASS	1.0525	0.1341	Plate control	PASS
I_PMAI12_4	16	OID20445	Q8TCS8	PNPT1	0.9318	Inflammation	B14806	Q-04230_A_SS222042	PASS	1.0525	0.3466	Plate control	PASS
D_ZVAD4_3	17	OID20445	Q8TCS8	PNPT1	0.9318	Inflammation	B14806	Q-04230_A_SS222042	WARN	1.0525	0.1024	Plate control	PASS
K_NKAB12_3	18	OID20445	Q8TCS8	PNPT1	0.9318	Inflammation	B14806	Q-04230_A_SS222042	PASS	1.0525	0.2695	Plate control	PASS
CONTROL_SAMPLE_CSAS2-2	24	OID20445	Q8TCS8	PNPT1	0.9318	Inflammation	B14806	Q-04230_A_SS222042	PASS	1.0525	-0.2164	Plate control	PASS
A_BLANK_2	25	OID20445	Q8TCS8	PNPT1	0.9318	Inflammation	B14806	Q-04230_A_SS222042	PASS	1.0525	-0.8643	Plate control	PASS
F_EMRI4_4	26	OID20445	Q8TCS8	PNPT1	0.9318	Inflammation	B14806	Q-04230_A_SS222042	PASS	1.0525	0.2485	Plate control	PASS
E_ZVAD12_1	27	OID20445	Q8TCS8	PNPT1	0.9318	Inflammation	B14806	Q-04230_A_SS222042	PASS	1.0525	0.9579	Plate control	PASS
J_NKAB4_4	28	OID20445	Q8TCS8	PNPT1	0.9318	Inflammation	B14806	Q-04230_A_SS222042	PASS	1.0525	0.5982	Plate control	PASS
H_PMAI4_1	29	OID20445	Q8TCS8	PNPT1	0.9318	Inflammation	B14806	Q-04230_A_SS222042	PASS	1.0525	0.5899	Plate control	PASS
F_EMRI4_3	30	OID20445	Q8TCS8	PNPT1	0.9318	Inflammation	B14806	Q-04230_A_SS222042	PASS	1.0525	-0.0853	Plate control	PASS
C_DMSO12_4	37	OID20445	Q8TCS8	PNPT1	0.9318	Inflammation	B14806	Q-04230_A_SS222042	PASS	1.0525	0.0321	Plate control	PASS
G_EMRI12_4	38	OID20445	Q8TCS8	PNPT1	0.9318	Inflammation	B14806	Q-04230_A_SS222042	PASS	1.0525	0.4845	Plate control	PASS
C_DMSO12_3	39	OID20445	Q8TCS8	PNPT1	0.9318	Inflammation	B14806	Q-04230_A_SS222042	PASS	1.0525	1.4161	Plate control	PASS
H_PMAI4_3	40	OID20445	Q8TCS8	PNPT1	0.9318	Inflammation	B14806	Q-04230_A_SS222042	PASS	1.0525	-0.005	Plate control	PASS
A_BLANK_3	41	OID20445	Q8TCS8	PNPT1	0.9318	Inflammation	B14806	Q-04230_A_SS222042	PASS	1.0525	0.2801	Plate control	PASS
G_EMRI12_1	42	OID20445	Q8TCS8	PNPT1	0.9318	Inflammation	B14806	Q-04230_A_SS222042	PASS	1.0525	1.3717	Plate control	PASS
A_BLANK_4	49	OID20445	Q8TCS8	PNPT1	0.9318	Inflammation	B14806	Q-04230_A_SS222042	PASS	1.0525	-0.5706	Plate control	PASS
K_NKAB12_1	50	OID20445	Q8TCS8	PNPT1	0.9318	Inflammation	B14806	Q-04230_A_SS222042	PASS	1.0525	-0.2366	Plate control	PASS
J_NKAB4_2	51	OID20445	Q8TCS8	PNPT1	0.9318	Inflammation	B14806	Q-04230_A_SS222042	PASS	1.0525	-1.1696	Plate control	PASS
I_PMAI12_1	52	OID20445	Q8TCS8	PNPT1	0.9318	Inflammation	B14806	Q-04230_A_SS222042	PASS	1.0525	0.376	Plate control	PASS
G_EMRI12_2	53	OID20445	Q8TCS8	PNPT1	0.9318	Inflammation	B14806	Q-04230_A_SS222042	WARN	1.0525	1.3056	Plate control	PASS
F_EMRI4_1	61	OID20445	Q8TCS8	PNPT1	0.9318	Inflammation	B14806	Q-04230_A_SS222042	PASS	1.0525	-0.0864	Plate control	PASS
J_NKAB4_3	62	OID20445	Q8TCS8	PNPT1	0.9318	Inflammation	B14806	Q-04230_A_SS222042	PASS	1.0525	-0.1832	Plate control	PASS
D_ZVAD4_2	63	OID20445	Q8TCS8	PNPT1	0.9318	Inflammation	B14806	Q-04230_A_SS222042	PASS	1.0525	-0.4387	Plate control	PASS
K_NKAB12_4	64	OID20445	Q8TCS8	PNPT1	0.9318	Inflammation	B14806	Q-04230_A_SS222042	PASS	1.0525	0.2093	Plate control	PASS
B_DMSO4_1	65	OID20445	Q8TCS8	PNPT1	0.9318	Inflammation	B14806	Q-04230_A_SS222042	PASS	1.0525	0.2884	Plate control	PASS
F_EMRI4_2	73	OID20445	Q8TCS8	PNPT1	0.9318	Inflammation	B14806	Q-04230_A_SS222042	PASS	1.0525	0.5382	Plate control	PASS
A_BLANK_1	74	OID20445	Q8TCS8	PNPT1	0.9318	Inflammation	B14806	Q-04230_A_SS222042	PASS	1.0525	-0.2204	Plate control	PASS
E_ZVAD12_4	75	OID20445	Q8TCS8	PNPT1	0.9318	Inflammation	B14806	Q-04230_A_SS222042	PASS	1.0525	-0.1965	Plate control	PASS
I_PMAI12_2	76	OID20445	Q8TCS8	PNPT1	0.9318	Inflammation	B14806	Q-04230_A_SS222042	PASS	1.0525	0.3217	Plate control	PASS
B_DMSO4_2	77	OID20445	Q8TCS8	PNPT1	0.9318	Inflammation	B14806	Q-04230_A_SS222042	PASS	1.0525	0.357	Plate control	PASS
J_NKAB4_1	85	OID20445	Q8TCS8	PNPT1	0.9318	Inflammation	B14806	Q-04230_A_SS222042	PASS	1.0525	0.1252	Plate control	PASS
G_EMRI12_3	86	OID20445	Q8TCS8	PNPT1	0.9318	Inflammation	B14806	Q-04230_A_SS222042	PASS	1.0525	0.829	Plate control	PASS
C_DMSO12_1	87	OID20445	Q8TCS8	PNPT1	0.9318	Inflammation	B14806	Q-04230_A_SS222042	PASS	1.0525	0.8757	Plate control	PASS
E_ZVAD12_3	88	OID20445	Q8TCS8	PNPT1	0.9318	Inflammation	B14806	Q-04230_A_SS222042	PASS	1.0525	0.4739	Plate control	PASS
I_PMAI12_3	89	OID20445	Q8TCS8	PNPT1	0.9318	Inflammation	B14806	Q-04230_A_SS222042	PASS	1.0525	0.3121	Plate control	PASS
C_DMSO12_2	1	OID20446	Q5T4W7	ARTN	1	Inflammation	B14806	Q-04230_A_SS222042	PASS	0.1042	-1.9384	Plate control	PASS
H_PMAI4_4	2	OID20446	Q5T4W7	ARTN	1	Inflammation	B14806	Q-04230_A_SS222042	PASS	0.1042	-1.4763	Plate control	PASS
D_ZVAD4_4	3	OID20446	Q5T4W7	ARTN	1	Inflammation	B14806	Q-04230_A_SS222042	PASS	0.1042	-1.5506	Plate control	PASS
E_ZVAD12_2	4	OID20446	Q5T4W7	ARTN	1	Inflammation	B14806	Q-04230_A_SS222042	PASS	0.1042	-0.5481	Plate control	PASS
K_NKAB12_2	5	OID20446	Q5T4W7	ARTN	1	Inflammation	B14806	Q-04230_A_SS222042	PASS	0.1042	-1.2099	Plate control	PASS
D_ZVAD4_1	6	OID20446	Q5T4W7	ARTN	1	Inflammation	B14806	Q-04230_A_SS222042	PASS	0.1042	-1.8167	Plate control	PASS
CONTROL_SAMPLE_CSAS2-1	12	OID20446	Q5T4W7	ARTN	1	Inflammation	B14806	Q-04230_A_SS222042	PASS	0.1042	-0.7662	Plate control	PASS
B_DMSO4_4	13	OID20446	Q5T4W7	ARTN	1	Inflammation	B14806	Q-04230_A_SS222042	PASS	0.1042	-1.2377	Plate control	PASS
H_PMAI4_2	14	OID20446	Q5T4W7	ARTN	1	Inflammation	B14806	Q-04230_A_SS222042	PASS	0.1042	-0.2434	Plate control	PASS
B_DMSO4_3	15	OID20446	Q5T4W7	ARTN	1	Inflammation	B14806	Q-04230_A_SS222042	PASS	0.1042	-1.3742	Plate control	PASS
I_PMAI12_4	16	OID20446	Q5T4W7	ARTN	1	Inflammation	B14806	Q-04230_A_SS222042	PASS	0.1042	-1.3772	Plate control	PASS
D_ZVAD4_3	17	OID20446	Q5T4W7	ARTN	1	Inflammation	B14806	Q-04230_A_SS222042	WARN	0.1042	-1.1551	Plate control	PASS
K_NKAB12_3	18	OID20446	Q5T4W7	ARTN	1	Inflammation	B14806	Q-04230_A_SS222042	PASS	0.1042	-1.3829	Plate control	PASS
CONTROL_SAMPLE_CSAS2-2	24	OID20446	Q5T4W7	ARTN	1	Inflammation	B14806	Q-04230_A_SS222042	PASS	0.1042	-0.4618	Plate control	PASS
A_BLANK_2	25	OID20446	Q5T4W7	ARTN	1	Inflammation	B14806	Q-04230_A_SS222042	PASS	0.1042	-0.7726	Plate control	PASS
F_EMRI4_4	26	OID20446	Q5T4W7	ARTN	1	Inflammation	B14806	Q-04230_A_SS222042	PASS	0.1042	-1.9135	Plate control	PASS
E_ZVAD12_1	27	OID20446	Q5T4W7	ARTN	1	Inflammation	B14806	Q-04230_A_SS222042	PASS	0.1042	-1.8379	Plate control	PASS
J_NKAB4_4	28	OID20446	Q5T4W7	ARTN	1	Inflammation	B14806	Q-04230_A_SS222042	PASS	0.1042	-1.4606	Plate control	PASS
H_PMAI4_1	29	OID20446	Q5T4W7	ARTN	1	Inflammation	B14806	Q-04230_A_SS222042	PASS	0.1042	-0.7042	Plate control	PASS
F_EMRI4_3	30	OID20446	Q5T4W7	ARTN	1	Inflammation	B14806	Q-04230_A_SS222042	PASS	0.1042	-1.2814	Plate control	PASS
C_DMSO12_4	37	OID20446	Q5T4W7	ARTN	1	Inflammation	B14806	Q-04230_A_SS222042	PASS	0.1042	-1.2452	Plate control	PASS
G_EMRI12_4	38	OID20446	Q5T4W7	ARTN	1	Inflammation	B14806	Q-04230_A_SS222042	PASS	0.1042	-0.7368	Plate control	PASS
C_DMSO12_3	39	OID20446	Q5T4W7	ARTN	1	Inflammation	B14806	Q-04230_A_SS222042	PASS	0.1042	-1.5879	Plate control	PASS
H_PMAI4_3	40	OID20446	Q5T4W7	ARTN	1	Inflammation	B14806	Q-04230_A_SS222042	PASS	0.1042	-0.5549	Plate control	PASS
A_BLANK_3	41	OID20446	Q5T4W7	ARTN	1	Inflammation	B14806	Q-04230_A_SS222042	PASS	0.1042	-0.3392	Plate control	PASS
G_EMRI12_1	42	OID20446	Q5T4W7	ARTN	1	Inflammation	B14806	Q-04230_A_SS222042	PASS	0.1042	-0.9999	Plate control	PASS
A_BLANK_4	49	OID20446	Q5T4W7	ARTN	1	Inflammation	B14806	Q-04230_A_SS222042	PASS	0.1042	-0.5781	Plate control	PASS
K_NKAB12_1	50	OID20446	Q5T4W7	ARTN	1	Inflammation	B14806	Q-04230_A_SS222042	PASS	0.1042	-1.3996	Plate control	PASS
J_NKAB4_2	51	OID20446	Q5T4W7	ARTN	1	Inflammation	B14806	Q-04230_A_SS222042	PASS	0.1042	-0.9243	Plate control	PASS
I_PMAI12_1	52	OID20446	Q5T4W7	ARTN	1	Inflammation	B14806	Q-04230_A_SS222042	PASS	0.1042	-1.3428	Plate control	PASS
G_EMRI12_2	53	OID20446	Q5T4W7	ARTN	1	Inflammation	B14806	Q-04230_A_SS222042	WARN	0.1042	-1.5566	Plate control	PASS
F_EMRI4_1	61	OID20446	Q5T4W7	ARTN	1	Inflammation	B14806	Q-04230_A_SS222042	PASS	0.1042	-0.8699	Plate control	PASS
J_NKAB4_3	62	OID20446	Q5T4W7	ARTN	1	Inflammation	B14806	Q-04230_A_SS222042	PASS	0.1042	-1.7191	Plate control	PASS
D_ZVAD4_2	63	OID20446	Q5T4W7	ARTN	1	Inflammation	B14806	Q-04230_A_SS222042	PASS	0.1042	-1.4869	Plate control	PASS
K_NKAB12_4	64	OID20446	Q5T4W7	ARTN	1	Inflammation	B14806	Q-04230_A_SS222042	PASS	0.1042	-1.2743	Plate control	PASS
B_DMSO4_1	65	OID20446	Q5T4W7	ARTN	1	Inflammation	B14806	Q-04230_A_SS222042	PASS	0.1042	-1.0358	Plate control	PASS
F_EMRI4_2	73	OID20446	Q5T4W7	ARTN	1	Inflammation	B14806	Q-04230_A_SS222042	PASS	0.1042	-2.1186	Plate control	PASS
A_BLANK_1	74	OID20446	Q5T4W7	ARTN	1	Inflammation	B14806	Q-04230_A_SS222042	PASS	0.1042	-0.9917	Plate control	PASS
E_ZVAD12_4	75	OID20446	Q5T4W7	ARTN	1	Inflammation	B14806	Q-04230_A_SS222042	PASS	0.1042	-1.7115	Plate control	PASS
I_PMAI12_2	76	OID20446	Q5T4W7	ARTN	1	Inflammation	B14806	Q-04230_A_SS222042	PASS	0.1042	-1.5633	Plate control	PASS
B_DMSO4_2	77	OID20446	Q5T4W7	ARTN	1	Inflammation	B14806	Q-04230_A_SS222042	PASS	0.1042	-1.2917	Plate control	PASS
J_NKAB4_1	85	OID20446	Q5T4W7	ARTN	1	Inflammation	B14806	Q-04230_A_SS222042	PASS	0.1042	-1.7466	Plate control	PASS
G_EMRI12_3	86	OID20446	Q5T4W7	ARTN	1	Inflammation	B14806	Q-04230_A_SS222042	PASS	0.1042	-1.6413	Plate control	PASS
C_DMSO12_1	87	OID20446	Q5T4W7	ARTN	1	Inflammation	B14806	Q-04230_A_SS222042	PASS	0.1042	-1.0345	Plate control	PASS
E_ZVAD12_3	88	OID20446	Q5T4W7	ARTN	1	Inflammation	B14806	Q-04230_A_SS222042	PASS	0.1042	-1.367	Plate control	PASS
I_PMAI12_3	89	OID20446	Q5T4W7	ARTN	1	Inflammation	B14806	Q-04230_A_SS222042	PASS	0.1042	-0.8227	Plate control	PASS
C_DMSO12_2	1	OID20447	Q5R372	RABGAP1L	0.0227	Inflammation	B14806	Q-04230_A_SS222042	PASS	-1.3626	-0.2806	Plate control	PASS
H_PMAI4_4	2	OID20447	Q5R372	RABGAP1L	0.0227	Inflammation	B14806	Q-04230_A_SS222042	PASS	-1.3626	-0.0233	Plate control	PASS
D_ZVAD4_4	3	OID20447	Q5R372	RABGAP1L	0.0227	Inflammation	B14806	Q-04230_A_SS222042	PASS	-1.3626	-0.2838	Plate control	PASS
E_ZVAD12_2	4	OID20447	Q5R372	RABGAP1L	0.0227	Inflammation	B14806	Q-04230_A_SS222042	PASS	-1.3626	0.1166	Plate control	PASS
K_NKAB12_2	5	OID20447	Q5R372	RABGAP1L	0.0227	Inflammation	B14806	Q-04230_A_SS222042	PASS	-1.3626	-0.195	Plate control	PASS
D_ZVAD4_1	6	OID20447	Q5R372	RABGAP1L	0.0227	Inflammation	B14806	Q-04230_A_SS222042	PASS	-1.3626	-0.4692	Plate control	PASS
CONTROL_SAMPLE_CSAS2-1	12	OID20447	Q5R372	RABGAP1L	0.0227	Inflammation	B14806	Q-04230_A_SS222042	PASS	-1.3626	-0.7821	Plate control	PASS
B_DMSO4_4	13	OID20447	Q5R372	RABGAP1L	0.0227	Inflammation	B14806	Q-04230_A_SS222042	PASS	-1.3626	0.2824	Plate control	PASS
H_PMAI4_2	14	OID20447	Q5R372	RABGAP1L	0.0227	Inflammation	B14806	Q-04230_A_SS222042	PASS	-1.3626	0.159	Plate control	PASS
B_DMSO4_3	15	OID20447	Q5R372	RABGAP1L	0.0227	Inflammation	B14806	Q-04230_A_SS222042	PASS	-1.3626	-0.1422	Plate control	PASS
I_PMAI12_4	16	OID20447	Q5R372	RABGAP1L	0.0227	Inflammation	B14806	Q-04230_A_SS222042	PASS	-1.3626	0.7714	Plate control	PASS
D_ZVAD4_3	17	OID20447	Q5R372	RABGAP1L	0.0227	Inflammation	B14806	Q-04230_A_SS222042	WARN	-1.3626	-1.3521	Plate control	PASS
K_NKAB12_3	18	OID20447	Q5R372	RABGAP1L	0.0227	Inflammation	B14806	Q-04230_A_SS222042	PASS	-1.3626	-0.0484	Plate control	PASS
CONTROL_SAMPLE_CSAS2-2	24	OID20447	Q5R372	RABGAP1L	0.0227	Inflammation	B14806	Q-04230_A_SS222042	PASS	-1.3626	-0.7764	Plate control	PASS
A_BLANK_2	25	OID20447	Q5R372	RABGAP1L	0.0227	Inflammation	B14806	Q-04230_A_SS222042	PASS	-1.3626	-1.0774	Plate control	PASS
F_EMRI4_4	26	OID20447	Q5R372	RABGAP1L	0.0227	Inflammation	B14806	Q-04230_A_SS222042	PASS	-1.3626	-0.618	Plate control	PASS
E_ZVAD12_1	27	OID20447	Q5R372	RABGAP1L	0.0227	Inflammation	B14806	Q-04230_A_SS222042	PASS	-1.3626	0.2348	Plate control	PASS
J_NKAB4_4	28	OID20447	Q5R372	RABGAP1L	0.0227	Inflammation	B14806	Q-04230_A_SS222042	PASS	-1.3626	-0.9854	Plate control	PASS
H_PMAI4_1	29	OID20447	Q5R372	RABGAP1L	0.0227	Inflammation	B14806	Q-04230_A_SS222042	PASS	-1.3626	0.0674	Plate control	PASS
F_EMRI4_3	30	OID20447	Q5R372	RABGAP1L	0.0227	Inflammation	B14806	Q-04230_A_SS222042	PASS	-1.3626	-0.2334	Plate control	PASS
C_DMSO12_4	37	OID20447	Q5R372	RABGAP1L	0.0227	Inflammation	B14806	Q-04230_A_SS222042	PASS	-1.3626	0.2692	Plate control	PASS
G_EMRI12_4	38	OID20447	Q5R372	RABGAP1L	0.0227	Inflammation	B14806	Q-04230_A_SS222042	PASS	-1.3626	0.0468	Plate control	PASS
C_DMSO12_3	39	OID20447	Q5R372	RABGAP1L	0.0227	Inflammation	B14806	Q-04230_A_SS222042	PASS	-1.3626	-0.1272	Plate control	PASS
H_PMAI4_3	40	OID20447	Q5R372	RABGAP1L	0.0227	Inflammation	B14806	Q-04230_A_SS222042	PASS	-1.3626	-0.2584	Plate control	PASS
A_BLANK_3	41	OID20447	Q5R372	RABGAP1L	0.0227	Inflammation	B14806	Q-04230_A_SS222042	PASS	-1.3626	-1.2755	Plate control	PASS
G_EMRI12_1	42	OID20447	Q5R372	RABGAP1L	0.0227	Inflammation	B14806	Q-04230_A_SS222042	PASS	-1.3626	0.017	Plate control	PASS
A_BLANK_4	49	OID20447	Q5R372	RABGAP1L	0.0227	Inflammation	B14806	Q-04230_A_SS222042	PASS	-1.3626	-1.4637	Plate control	PASS
K_NKAB12_1	50	OID20447	Q5R372	RABGAP1L	0.0227	Inflammation	B14806	Q-04230_A_SS222042	PASS	-1.3626	0.3057	Plate control	PASS
J_NKAB4_2	51	OID20447	Q5R372	RABGAP1L	0.0227	Inflammation	B14806	Q-04230_A_SS222042	PASS	-1.3626	-0.68	Plate control	PASS
I_PMAI12_1	52	OID20447	Q5R372	RABGAP1L	0.0227	Inflammation	B14806	Q-04230_A_SS222042	PASS	-1.3626	1.0758	Plate control	PASS
G_EMRI12_2	53	OID20447	Q5R372	RABGAP1L	0.0227	Inflammation	B14806	Q-04230_A_SS222042	WARN	-1.3626	-0.0247	Plate control	PASS
F_EMRI4_1	61	OID20447	Q5R372	RABGAP1L	0.0227	Inflammation	B14806	Q-04230_A_SS222042	PASS	-1.3626	0.247	Plate control	PASS
J_NKAB4_3	62	OID20447	Q5R372	RABGAP1L	0.0227	Inflammation	B14806	Q-04230_A_SS222042	PASS	-1.3626	-0.6153	Plate control	PASS
D_ZVAD4_2	63	OID20447	Q5R372	RABGAP1L	0.0227	Inflammation	B14806	Q-04230_A_SS222042	PASS	-1.3626	-0.1683	Plate control	PASS
K_NKAB12_4	64	OID20447	Q5R372	RABGAP1L	0.0227	Inflammation	B14806	Q-04230_A_SS222042	PASS	-1.3626	0.0475	Plate control	PASS
B_DMSO4_1	65	OID20447	Q5R372	RABGAP1L	0.0227	Inflammation	B14806	Q-04230_A_SS222042	PASS	-1.3626	-0.0042	Plate control	PASS
F_EMRI4_2	73	OID20447	Q5R372	RABGAP1L	0.0227	Inflammation	B14806	Q-04230_A_SS222042	PASS	-1.3626	0.0936	Plate control	PASS
A_BLANK_1	74	OID20447	Q5R372	RABGAP1L	0.0227	Inflammation	B14806	Q-04230_A_SS222042	PASS	-1.3626	-0.9626	Plate control	PASS
E_ZVAD12_4	75	OID20447	Q5R372	RABGAP1L	0.0227	Inflammation	B14806	Q-04230_A_SS222042	PASS	-1.3626	-0.1134	Plate control	PASS
I_PMAI12_2	76	OID20447	Q5R372	RABGAP1L	0.0227	Inflammation	B14806	Q-04230_A_SS222042	PASS	-1.3626	0.8604	Plate control	PASS
B_DMSO4_2	77	OID20447	Q5R372	RABGAP1L	0.0227	Inflammation	B14806	Q-04230_A_SS222042	PASS	-1.3626	-0.3769	Plate control	PASS
J_NKAB4_1	85	OID20447	Q5R372	RABGAP1L	0.0227	Inflammation	B14806	Q-04230_A_SS222042	PASS	-1.3626	-0.416	Plate control	PASS
G_EMRI12_3	86	OID20447	Q5R372	RABGAP1L	0.0227	Inflammation	B14806	Q-04230_A_SS222042	PASS	-1.3626	0.2558	Plate control	PASS
C_DMSO12_1	87	OID20447	Q5R372	RABGAP1L	0.0227	Inflammation	B14806	Q-04230_A_SS222042	PASS	-1.3626	-0.6709	Plate control	PASS
E_ZVAD12_3	88	OID20447	Q5R372	RABGAP1L	0.0227	Inflammation	B14806	Q-04230_A_SS222042	PASS	-1.3626	-0.3372	Plate control	PASS
I_PMAI12_3	89	OID20447	Q5R372	RABGAP1L	0.0227	Inflammation	B14806	Q-04230_A_SS222042	PASS	-1.3626	0.6334	Plate control	PASS
C_DMSO12_2	1	OID20448	Q969V3	NCLN	1	Inflammation	B14806	Q-04230_A_SS222042	PASS	1.1516	-0.6597	Plate control	PASS
H_PMAI4_4	2	OID20448	Q969V3	NCLN	1	Inflammation	B14806	Q-04230_A_SS222042	PASS	1.1516	-0.2612	Plate control	PASS
D_ZVAD4_4	3	OID20448	Q969V3	NCLN	1	Inflammation	B14806	Q-04230_A_SS222042	PASS	1.1516	-0.3508	Plate control	PASS
E_ZVAD12_2	4	OID20448	Q969V3	NCLN	1	Inflammation	B14806	Q-04230_A_SS222042	PASS	1.1516	-0.3994	Plate control	PASS
K_NKAB12_2	5	OID20448	Q969V3	NCLN	1	Inflammation	B14806	Q-04230_A_SS222042	PASS	1.1516	-0.3619	Plate control	PASS
D_ZVAD4_1	6	OID20448	Q969V3	NCLN	1	Inflammation	B14806	Q-04230_A_SS222042	PASS	1.1516	-0.5262	Plate control	PASS
CONTROL_SAMPLE_CSAS2-1	12	OID20448	Q969V3	NCLN	1	Inflammation	B14806	Q-04230_A_SS222042	PASS	1.1516	-0.1986	Plate control	PASS
B_DMSO4_4	13	OID20448	Q969V3	NCLN	1	Inflammation	B14806	Q-04230_A_SS222042	PASS	1.1516	-0.2206	Plate control	PASS
H_PMAI4_2	14	OID20448	Q969V3	NCLN	1	Inflammation	B14806	Q-04230_A_SS222042	PASS	1.1516	0.2127	Plate control	PASS
B_DMSO4_3	15	OID20448	Q969V3	NCLN	1	Inflammation	B14806	Q-04230_A_SS222042	PASS	1.1516	-0.1468	Plate control	PASS
I_PMAI12_4	16	OID20448	Q969V3	NCLN	1	Inflammation	B14806	Q-04230_A_SS222042	PASS	1.1516	0.1886	Plate control	PASS
D_ZVAD4_3	17	OID20448	Q969V3	NCLN	1	Inflammation	B14806	Q-04230_A_SS222042	WARN	1.1516	0.3049	Plate control	PASS
K_NKAB12_3	18	OID20448	Q969V3	NCLN	1	Inflammation	B14806	Q-04230_A_SS222042	PASS	1.1516	-0.0208	Plate control	PASS
CONTROL_SAMPLE_CSAS2-2	24	OID20448	Q969V3	NCLN	1	Inflammation	B14806	Q-04230_A_SS222042	PASS	1.1516	0.1527	Plate control	PASS
A_BLANK_2	25	OID20448	Q969V3	NCLN	1	Inflammation	B14806	Q-04230_A_SS222042	PASS	1.1516	0.0625	Plate control	PASS
F_EMRI4_4	26	OID20448	Q969V3	NCLN	1	Inflammation	B14806	Q-04230_A_SS222042	PASS	1.1516	-0.2382	Plate control	PASS
E_ZVAD12_1	27	OID20448	Q969V3	NCLN	1	Inflammation	B14806	Q-04230_A_SS222042	PASS	1.1516	-0.0127	Plate control	PASS
J_NKAB4_4	28	OID20448	Q969V3	NCLN	1	Inflammation	B14806	Q-04230_A_SS222042	PASS	1.1516	-0.0548	Plate control	PASS
H_PMAI4_1	29	OID20448	Q969V3	NCLN	1	Inflammation	B14806	Q-04230_A_SS222042	PASS	1.1516	0.3772	Plate control	PASS
F_EMRI4_3	30	OID20448	Q969V3	NCLN	1	Inflammation	B14806	Q-04230_A_SS222042	PASS	1.1516	0.2122	Plate control	PASS
C_DMSO12_4	37	OID20448	Q969V3	NCLN	1	Inflammation	B14806	Q-04230_A_SS222042	PASS	1.1516	-0.311	Plate control	PASS
G_EMRI12_4	38	OID20448	Q969V3	NCLN	1	Inflammation	B14806	Q-04230_A_SS222042	PASS	1.1516	-0.3349	Plate control	PASS
C_DMSO12_3	39	OID20448	Q969V3	NCLN	1	Inflammation	B14806	Q-04230_A_SS222042	PASS	1.1516	-0.1112	Plate control	PASS
H_PMAI4_3	40	OID20448	Q969V3	NCLN	1	Inflammation	B14806	Q-04230_A_SS222042	PASS	1.1516	0.3111	Plate control	PASS
A_BLANK_3	41	OID20448	Q969V3	NCLN	1	Inflammation	B14806	Q-04230_A_SS222042	PASS	1.1516	0.3831	Plate control	PASS
G_EMRI12_1	42	OID20448	Q969V3	NCLN	1	Inflammation	B14806	Q-04230_A_SS222042	PASS	1.1516	-0.0169	Plate control	PASS
A_BLANK_4	49	OID20448	Q969V3	NCLN	1	Inflammation	B14806	Q-04230_A_SS222042	PASS	1.1516	0.0546	Plate control	PASS
K_NKAB12_1	50	OID20448	Q969V3	NCLN	1	Inflammation	B14806	Q-04230_A_SS222042	PASS	1.1516	-0.4041	Plate control	PASS
J_NKAB4_2	51	OID20448	Q969V3	NCLN	1	Inflammation	B14806	Q-04230_A_SS222042	PASS	1.1516	-0.11	Plate control	PASS
I_PMAI12_1	52	OID20448	Q969V3	NCLN	1	Inflammation	B14806	Q-04230_A_SS222042	PASS	1.1516	-0.37	Plate control	PASS
G_EMRI12_2	53	OID20448	Q969V3	NCLN	1	Inflammation	B14806	Q-04230_A_SS222042	WARN	1.1516	-0.2695	Plate control	PASS
F_EMRI4_1	61	OID20448	Q969V3	NCLN	1	Inflammation	B14806	Q-04230_A_SS222042	PASS	1.1516	-0.7658	Plate control	PASS
J_NKAB4_3	62	OID20448	Q969V3	NCLN	1	Inflammation	B14806	Q-04230_A_SS222042	PASS	1.1516	-0.8938	Plate control	PASS
D_ZVAD4_2	63	OID20448	Q969V3	NCLN	1	Inflammation	B14806	Q-04230_A_SS222042	PASS	1.1516	-0.734	Plate control	PASS
K_NKAB12_4	64	OID20448	Q969V3	NCLN	1	Inflammation	B14806	Q-04230_A_SS222042	PASS	1.1516	-0.3982	Plate control	PASS
B_DMSO4_1	65	OID20448	Q969V3	NCLN	1	Inflammation	B14806	Q-04230_A_SS222042	PASS	1.1516	-0.3431	Plate control	PASS
F_EMRI4_2	73	OID20448	Q969V3	NCLN	1	Inflammation	B14806	Q-04230_A_SS222042	PASS	1.1516	-1.3771	Plate control	PASS
A_BLANK_1	74	OID20448	Q969V3	NCLN	1	Inflammation	B14806	Q-04230_A_SS222042	PASS	1.1516	-0.5757	Plate control	PASS
E_ZVAD12_4	75	OID20448	Q969V3	NCLN	1	Inflammation	B14806	Q-04230_A_SS222042	PASS	1.1516	-0.7222	Plate control	PASS
I_PMAI12_2	76	OID20448	Q969V3	NCLN	1	Inflammation	B14806	Q-04230_A_SS222042	PASS	1.1516	-1.1915	Plate control	PASS
B_DMSO4_2	77	OID20448	Q969V3	NCLN	1	Inflammation	B14806	Q-04230_A_SS222042	PASS	1.1516	-0.6657	Plate control	PASS
J_NKAB4_1	85	OID20448	Q969V3	NCLN	1	Inflammation	B14806	Q-04230_A_SS222042	PASS	1.1516	-0.8562	Plate control	PASS
G_EMRI12_3	86	OID20448	Q969V3	NCLN	1	Inflammation	B14806	Q-04230_A_SS222042	PASS	1.1516	-1.4234	Plate control	PASS
C_DMSO12_1	87	OID20448	Q969V3	NCLN	1	Inflammation	B14806	Q-04230_A_SS222042	PASS	1.1516	-1.1708	Plate control	PASS
E_ZVAD12_3	88	OID20448	Q969V3	NCLN	1	Inflammation	B14806	Q-04230_A_SS222042	PASS	1.1516	-1.8006	Plate control	PASS
I_PMAI12_3	89	OID20448	Q969V3	NCLN	1	Inflammation	B14806	Q-04230_A_SS222042	PASS	1.1516	-0.8905	Plate control	PASS
C_DMSO12_2	1	OID20449	Q8N6P7	IL22RA1	0.9773	Inflammation	B14806	Q-04230_A_SS222042	PASS	-0.1595	-0.8776	Plate control	PASS
H_PMAI4_4	2	OID20449	Q8N6P7	IL22RA1	0.9773	Inflammation	B14806	Q-04230_A_SS222042	PASS	-0.1595	-0.6951	Plate control	PASS
D_ZVAD4_4	3	OID20449	Q8N6P7	IL22RA1	0.9773	Inflammation	B14806	Q-04230_A_SS222042	PASS	-0.1595	-1.1664	Plate control	PASS
E_ZVAD12_2	4	OID20449	Q8N6P7	IL22RA1	0.9773	Inflammation	B14806	Q-04230_A_SS222042	PASS	-0.1595	-0.7138	Plate control	PASS
K_NKAB12_2	5	OID20449	Q8N6P7	IL22RA1	0.9773	Inflammation	B14806	Q-04230_A_SS222042	PASS	-0.1595	-0.8961	Plate control	PASS
D_ZVAD4_1	6	OID20449	Q8N6P7	IL22RA1	0.9773	Inflammation	B14806	Q-04230_A_SS222042	PASS	-0.1595	-0.8151	Plate control	PASS
CONTROL_SAMPLE_CSAS2-1	12	OID20449	Q8N6P7	IL22RA1	0.9773	Inflammation	B14806	Q-04230_A_SS222042	PASS	-0.1595	-0.5052	Plate control	PASS
B_DMSO4_4	13	OID20449	Q8N6P7	IL22RA1	0.9773	Inflammation	B14806	Q-04230_A_SS222042	PASS	-0.1595	-0.807	Plate control	PASS
H_PMAI4_2	14	OID20449	Q8N6P7	IL22RA1	0.9773	Inflammation	B14806	Q-04230_A_SS222042	PASS	-0.1595	-0.2598	Plate control	PASS
B_DMSO4_3	15	OID20449	Q8N6P7	IL22RA1	0.9773	Inflammation	B14806	Q-04230_A_SS222042	PASS	-0.1595	-1.0919	Plate control	PASS
I_PMAI12_4	16	OID20449	Q8N6P7	IL22RA1	0.9773	Inflammation	B14806	Q-04230_A_SS222042	PASS	-0.1595	-0.8715	Plate control	PASS
D_ZVAD4_3	17	OID20449	Q8N6P7	IL22RA1	0.9773	Inflammation	B14806	Q-04230_A_SS222042	WARN	-0.1595	-0.6814	Plate control	PASS
K_NKAB12_3	18	OID20449	Q8N6P7	IL22RA1	0.9773	Inflammation	B14806	Q-04230_A_SS222042	PASS	-0.1595	-0.7958	Plate control	PASS
CONTROL_SAMPLE_CSAS2-2	24	OID20449	Q8N6P7	IL22RA1	0.9773	Inflammation	B14806	Q-04230_A_SS222042	PASS	-0.1595	-0.4567	Plate control	PASS
A_BLANK_2	25	OID20449	Q8N6P7	IL22RA1	0.9773	Inflammation	B14806	Q-04230_A_SS222042	PASS	-0.1595	-0.5728	Plate control	PASS
F_EMRI4_4	26	OID20449	Q8N6P7	IL22RA1	0.9773	Inflammation	B14806	Q-04230_A_SS222042	PASS	-0.1595	-0.7064	Plate control	PASS
E_ZVAD12_1	27	OID20449	Q8N6P7	IL22RA1	0.9773	Inflammation	B14806	Q-04230_A_SS222042	PASS	-0.1595	-0.3761	Plate control	PASS
J_NKAB4_4	28	OID20449	Q8N6P7	IL22RA1	0.9773	Inflammation	B14806	Q-04230_A_SS222042	PASS	-0.1595	-0.971	Plate control	PASS
H_PMAI4_1	29	OID20449	Q8N6P7	IL22RA1	0.9773	Inflammation	B14806	Q-04230_A_SS222042	PASS	-0.1595	-0.1215	Plate control	PASS
F_EMRI4_3	30	OID20449	Q8N6P7	IL22RA1	0.9773	Inflammation	B14806	Q-04230_A_SS222042	PASS	-0.1595	-0.8522	Plate control	PASS
C_DMSO12_4	37	OID20449	Q8N6P7	IL22RA1	0.9773	Inflammation	B14806	Q-04230_A_SS222042	PASS	-0.1595	-0.6551	Plate control	PASS
G_EMRI12_4	38	OID20449	Q8N6P7	IL22RA1	0.9773	Inflammation	B14806	Q-04230_A_SS222042	PASS	-0.1595	-0.9963	Plate control	PASS
C_DMSO12_3	39	OID20449	Q8N6P7	IL22RA1	0.9773	Inflammation	B14806	Q-04230_A_SS222042	PASS	-0.1595	-0.9404	Plate control	PASS
H_PMAI4_3	40	OID20449	Q8N6P7	IL22RA1	0.9773	Inflammation	B14806	Q-04230_A_SS222042	PASS	-0.1595	-0.9039	Plate control	PASS
A_BLANK_3	41	OID20449	Q8N6P7	IL22RA1	0.9773	Inflammation	B14806	Q-04230_A_SS222042	PASS	-0.1595	-0.6019	Plate control	PASS
G_EMRI12_1	42	OID20449	Q8N6P7	IL22RA1	0.9773	Inflammation	B14806	Q-04230_A_SS222042	PASS	-0.1595	-0.8996	Plate control	PASS
A_BLANK_4	49	OID20449	Q8N6P7	IL22RA1	0.9773	Inflammation	B14806	Q-04230_A_SS222042	PASS	-0.1595	-1.0782	Plate control	PASS
K_NKAB12_1	50	OID20449	Q8N6P7	IL22RA1	0.9773	Inflammation	B14806	Q-04230_A_SS222042	PASS	-0.1595	-1.0496	Plate control	PASS
J_NKAB4_2	51	OID20449	Q8N6P7	IL22RA1	0.9773	Inflammation	B14806	Q-04230_A_SS222042	PASS	-0.1595	-1.0656	Plate control	PASS
I_PMAI12_1	52	OID20449	Q8N6P7	IL22RA1	0.9773	Inflammation	B14806	Q-04230_A_SS222042	PASS	-0.1595	-0.8003	Plate control	PASS
G_EMRI12_2	53	OID20449	Q8N6P7	IL22RA1	0.9773	Inflammation	B14806	Q-04230_A_SS222042	WARN	-0.1595	-0.6402	Plate control	PASS
F_EMRI4_1	61	OID20449	Q8N6P7	IL22RA1	0.9773	Inflammation	B14806	Q-04230_A_SS222042	PASS	-0.1595	-0.7096	Plate control	PASS
J_NKAB4_3	62	OID20449	Q8N6P7	IL22RA1	0.9773	Inflammation	B14806	Q-04230_A_SS222042	PASS	-0.1595	-0.6376	Plate control	PASS
D_ZVAD4_2	63	OID20449	Q8N6P7	IL22RA1	0.9773	Inflammation	B14806	Q-04230_A_SS222042	PASS	-0.1595	-1.2372	Plate control	PASS
K_NKAB12_4	64	OID20449	Q8N6P7	IL22RA1	0.9773	Inflammation	B14806	Q-04230_A_SS222042	PASS	-0.1595	-1.3904	Plate control	PASS
B_DMSO4_1	65	OID20449	Q8N6P7	IL22RA1	0.9773	Inflammation	B14806	Q-04230_A_SS222042	PASS	-0.1595	-0.4142	Plate control	PASS
F_EMRI4_2	73	OID20449	Q8N6P7	IL22RA1	0.9773	Inflammation	B14806	Q-04230_A_SS222042	PASS	-0.1595	-0.9595	Plate control	PASS
A_BLANK_1	74	OID20449	Q8N6P7	IL22RA1	0.9773	Inflammation	B14806	Q-04230_A_SS222042	PASS	-0.1595	-0.8034	Plate control	PASS
E_ZVAD12_4	75	OID20449	Q8N6P7	IL22RA1	0.9773	Inflammation	B14806	Q-04230_A_SS222042	PASS	-0.1595	-0.8516	Plate control	PASS
I_PMAI12_2	76	OID20449	Q8N6P7	IL22RA1	0.9773	Inflammation	B14806	Q-04230_A_SS222042	PASS	-0.1595	-0.7175	Plate control	PASS
B_DMSO4_2	77	OID20449	Q8N6P7	IL22RA1	0.9773	Inflammation	B14806	Q-04230_A_SS222042	PASS	-0.1595	-1.132	Plate control	PASS
J_NKAB4_1	85	OID20449	Q8N6P7	IL22RA1	0.9773	Inflammation	B14806	Q-04230_A_SS222042	PASS	-0.1595	-0.7424	Plate control	PASS
G_EMRI12_3	86	OID20449	Q8N6P7	IL22RA1	0.9773	Inflammation	B14806	Q-04230_A_SS222042	PASS	-0.1595	-1.5052	Plate control	PASS
C_DMSO12_1	87	OID20449	Q8N6P7	IL22RA1	0.9773	Inflammation	B14806	Q-04230_A_SS222042	PASS	-0.1595	-1.2103	Plate control	PASS
E_ZVAD12_3	88	OID20449	Q8N6P7	IL22RA1	0.9773	Inflammation	B14806	Q-04230_A_SS222042	PASS	-0.1595	-1.6516	Plate control	PASS
I_PMAI12_3	89	OID20449	Q8N6P7	IL22RA1	0.9773	Inflammation	B14806	Q-04230_A_SS222042	PASS	-0.1595	-0.918	Plate control	PASS
C_DMSO12_2	1	OID20450	P14784	IL2RB	1	Inflammation	B14806	Q-04230_A_SS222042	PASS	0.7903	0.0089	Plate control	PASS
H_PMAI4_4	2	OID20450	P14784	IL2RB	1	Inflammation	B14806	Q-04230_A_SS222042	PASS	0.7903	0.1035	Plate control	PASS
D_ZVAD4_4	3	OID20450	P14784	IL2RB	1	Inflammation	B14806	Q-04230_A_SS222042	PASS	0.7903	-0.3149	Plate control	PASS
E_ZVAD12_2	4	OID20450	P14784	IL2RB	1	Inflammation	B14806	Q-04230_A_SS222042	PASS	0.7903	0.4819	Plate control	PASS
K_NKAB12_2	5	OID20450	P14784	IL2RB	1	Inflammation	B14806	Q-04230_A_SS222042	PASS	0.7903	0.0766	Plate control	PASS
D_ZVAD4_1	6	OID20450	P14784	IL2RB	1	Inflammation	B14806	Q-04230_A_SS222042	PASS	0.7903	0.1223	Plate control	PASS
CONTROL_SAMPLE_CSAS2-1	12	OID20450	P14784	IL2RB	1	Inflammation	B14806	Q-04230_A_SS222042	PASS	0.7903	0.0319	Plate control	PASS
B_DMSO4_4	13	OID20450	P14784	IL2RB	1	Inflammation	B14806	Q-04230_A_SS222042	PASS	0.7903	0.1209	Plate control	PASS
H_PMAI4_2	14	OID20450	P14784	IL2RB	1	Inflammation	B14806	Q-04230_A_SS222042	PASS	0.7903	0.5941	Plate control	PASS
B_DMSO4_3	15	OID20450	P14784	IL2RB	1	Inflammation	B14806	Q-04230_A_SS222042	PASS	0.7903	0.2049	Plate control	PASS
I_PMAI12_4	16	OID20450	P14784	IL2RB	1	Inflammation	B14806	Q-04230_A_SS222042	PASS	0.7903	0.376	Plate control	PASS
D_ZVAD4_3	17	OID20450	P14784	IL2RB	1	Inflammation	B14806	Q-04230_A_SS222042	WARN	0.7903	0.5536	Plate control	PASS
K_NKAB12_3	18	OID20450	P14784	IL2RB	1	Inflammation	B14806	Q-04230_A_SS222042	PASS	0.7903	0.1032	Plate control	PASS
CONTROL_SAMPLE_CSAS2-2	24	OID20450	P14784	IL2RB	1	Inflammation	B14806	Q-04230_A_SS222042	PASS	0.7903	0.2446	Plate control	PASS
A_BLANK_2	25	OID20450	P14784	IL2RB	1	Inflammation	B14806	Q-04230_A_SS222042	PASS	0.7903	0.0012	Plate control	PASS
F_EMRI4_4	26	OID20450	P14784	IL2RB	1	Inflammation	B14806	Q-04230_A_SS222042	PASS	0.7903	0.0769	Plate control	PASS
E_ZVAD12_1	27	OID20450	P14784	IL2RB	1	Inflammation	B14806	Q-04230_A_SS222042	PASS	0.7903	0.2244	Plate control	PASS
J_NKAB4_4	28	OID20450	P14784	IL2RB	1	Inflammation	B14806	Q-04230_A_SS222042	PASS	0.7903	0.2732	Plate control	PASS
H_PMAI4_1	29	OID20450	P14784	IL2RB	1	Inflammation	B14806	Q-04230_A_SS222042	PASS	0.7903	0.7408	Plate control	PASS
F_EMRI4_3	30	OID20450	P14784	IL2RB	1	Inflammation	B14806	Q-04230_A_SS222042	PASS	0.7903	0.3211	Plate control	PASS
C_DMSO12_4	37	OID20450	P14784	IL2RB	1	Inflammation	B14806	Q-04230_A_SS222042	PASS	0.7903	-0.1071	Plate control	PASS
G_EMRI12_4	38	OID20450	P14784	IL2RB	1	Inflammation	B14806	Q-04230_A_SS222042	PASS	0.7903	-0.2274	Plate control	PASS
C_DMSO12_3	39	OID20450	P14784	IL2RB	1	Inflammation	B14806	Q-04230_A_SS222042	PASS	0.7903	0.0326	Plate control	PASS
H_PMAI4_3	40	OID20450	P14784	IL2RB	1	Inflammation	B14806	Q-04230_A_SS222042	PASS	0.7903	0.0681	Plate control	PASS
A_BLANK_3	41	OID20450	P14784	IL2RB	1	Inflammation	B14806	Q-04230_A_SS222042	PASS	0.7903	0.2854	Plate control	PASS
G_EMRI12_1	42	OID20450	P14784	IL2RB	1	Inflammation	B14806	Q-04230_A_SS222042	PASS	0.7903	0.3684	Plate control	PASS
A_BLANK_4	49	OID20450	P14784	IL2RB	1	Inflammation	B14806	Q-04230_A_SS222042	PASS	0.7903	-0.115	Plate control	PASS
K_NKAB12_1	50	OID20450	P14784	IL2RB	1	Inflammation	B14806	Q-04230_A_SS222042	PASS	0.7903	-0.2395	Plate control	PASS
J_NKAB4_2	51	OID20450	P14784	IL2RB	1	Inflammation	B14806	Q-04230_A_SS222042	PASS	0.7903	-0.1961	Plate control	PASS
I_PMAI12_1	52	OID20450	P14784	IL2RB	1	Inflammation	B14806	Q-04230_A_SS222042	PASS	0.7903	0.2546	Plate control	PASS
G_EMRI12_2	53	OID20450	P14784	IL2RB	1	Inflammation	B14806	Q-04230_A_SS222042	WARN	0.7903	-0.0125	Plate control	PASS
F_EMRI4_1	61	OID20450	P14784	IL2RB	1	Inflammation	B14806	Q-04230_A_SS222042	PASS	0.7903	-0.1011	Plate control	PASS
J_NKAB4_3	62	OID20450	P14784	IL2RB	1	Inflammation	B14806	Q-04230_A_SS222042	PASS	0.7903	-0.2103	Plate control	PASS
D_ZVAD4_2	63	OID20450	P14784	IL2RB	1	Inflammation	B14806	Q-04230_A_SS222042	PASS	0.7903	-0.5121	Plate control	PASS
K_NKAB12_4	64	OID20450	P14784	IL2RB	1	Inflammation	B14806	Q-04230_A_SS222042	PASS	0.7903	-0.2658	Plate control	PASS
B_DMSO4_1	65	OID20450	P14784	IL2RB	1	Inflammation	B14806	Q-04230_A_SS222042	PASS	0.7903	0.214	Plate control	PASS
F_EMRI4_2	73	OID20450	P14784	IL2RB	1	Inflammation	B14806	Q-04230_A_SS222042	PASS	0.7903	-0.1067	Plate control	PASS
A_BLANK_1	74	OID20450	P14784	IL2RB	1	Inflammation	B14806	Q-04230_A_SS222042	PASS	0.7903	-0.652	Plate control	PASS
E_ZVAD12_4	75	OID20450	P14784	IL2RB	1	Inflammation	B14806	Q-04230_A_SS222042	PASS	0.7903	-0.323	Plate control	PASS
I_PMAI12_2	76	OID20450	P14784	IL2RB	1	Inflammation	B14806	Q-04230_A_SS222042	PASS	0.7903	-0.0019	Plate control	PASS
B_DMSO4_2	77	OID20450	P14784	IL2RB	1	Inflammation	B14806	Q-04230_A_SS222042	PASS	0.7903	-0.3919	Plate control	PASS
J_NKAB4_1	85	OID20450	P14784	IL2RB	1	Inflammation	B14806	Q-04230_A_SS222042	PASS	0.7903	-0.3048	Plate control	PASS
G_EMRI12_3	86	OID20450	P14784	IL2RB	1	Inflammation	B14806	Q-04230_A_SS222042	PASS	0.7903	-0.4048	Plate control	PASS
C_DMSO12_1	87	OID20450	P14784	IL2RB	1	Inflammation	B14806	Q-04230_A_SS222042	PASS	0.7903	-0.4318	Plate control	PASS
E_ZVAD12_3	88	OID20450	P14784	IL2RB	1	Inflammation	B14806	Q-04230_A_SS222042	PASS	0.7903	-0.4955	Plate control	PASS
I_PMAI12_3	89	OID20450	P14784	IL2RB	1	Inflammation	B14806	Q-04230_A_SS222042	PASS	0.7903	0.0112	Plate control	PASS
C_DMSO12_2	1	OID20451	Q13459	MYO9B	0.0682	Inflammation	B14806	Q-04230_A_SS222042	PASS	-0.4621	-0.1664	Plate control	PASS
H_PMAI4_4	2	OID20451	Q13459	MYO9B	0.0682	Inflammation	B14806	Q-04230_A_SS222042	PASS	-0.4621	-0.1865	Plate control	PASS
D_ZVAD4_4	3	OID20451	Q13459	MYO9B	0.0682	Inflammation	B14806	Q-04230_A_SS222042	PASS	-0.4621	-0.2861	Plate control	PASS
E_ZVAD12_2	4	OID20451	Q13459	MYO9B	0.0682	Inflammation	B14806	Q-04230_A_SS222042	PASS	-0.4621	-0.3978	Plate control	PASS
K_NKAB12_2	5	OID20451	Q13459	MYO9B	0.0682	Inflammation	B14806	Q-04230_A_SS222042	PASS	-0.4621	0.09	Plate control	PASS
D_ZVAD4_1	6	OID20451	Q13459	MYO9B	0.0682	Inflammation	B14806	Q-04230_A_SS222042	PASS	-0.4621	-0.428	Plate control	PASS
CONTROL_SAMPLE_CSAS2-1	12	OID20451	Q13459	MYO9B	0.0682	Inflammation	B14806	Q-04230_A_SS222042	PASS	-0.4621	-0.9664	Plate control	PASS
B_DMSO4_4	13	OID20451	Q13459	MYO9B	0.0682	Inflammation	B14806	Q-04230_A_SS222042	PASS	-0.4621	-0.173	Plate control	PASS
H_PMAI4_2	14	OID20451	Q13459	MYO9B	0.0682	Inflammation	B14806	Q-04230_A_SS222042	PASS	-0.4621	0.1951	Plate control	PASS
B_DMSO4_3	15	OID20451	Q13459	MYO9B	0.0682	Inflammation	B14806	Q-04230_A_SS222042	PASS	-0.4621	0.1956	Plate control	PASS
I_PMAI12_4	16	OID20451	Q13459	MYO9B	0.0682	Inflammation	B14806	Q-04230_A_SS222042	PASS	-0.4621	0.1862	Plate control	PASS
D_ZVAD4_3	17	OID20451	Q13459	MYO9B	0.0682	Inflammation	B14806	Q-04230_A_SS222042	WARN	-0.4621	0.4162	Plate control	PASS
K_NKAB12_3	18	OID20451	Q13459	MYO9B	0.0682	Inflammation	B14806	Q-04230_A_SS222042	PASS	-0.4621	-0.1969	Plate control	PASS
CONTROL_SAMPLE_CSAS2-2	24	OID20451	Q13459	MYO9B	0.0682	Inflammation	B14806	Q-04230_A_SS222042	PASS	-0.4621	-0.9638	Plate control	PASS
A_BLANK_2	25	OID20451	Q13459	MYO9B	0.0682	Inflammation	B14806	Q-04230_A_SS222042	PASS	-0.4621	-0.0575	Plate control	PASS
F_EMRI4_4	26	OID20451	Q13459	MYO9B	0.0682	Inflammation	B14806	Q-04230_A_SS222042	PASS	-0.4621	0.1066	Plate control	PASS
E_ZVAD12_1	27	OID20451	Q13459	MYO9B	0.0682	Inflammation	B14806	Q-04230_A_SS222042	PASS	-0.4621	-0.7978	Plate control	PASS
J_NKAB4_4	28	OID20451	Q13459	MYO9B	0.0682	Inflammation	B14806	Q-04230_A_SS222042	PASS	-0.4621	-0.3209	Plate control	PASS
H_PMAI4_1	29	OID20451	Q13459	MYO9B	0.0682	Inflammation	B14806	Q-04230_A_SS222042	PASS	-0.4621	0.14	Plate control	PASS
F_EMRI4_3	30	OID20451	Q13459	MYO9B	0.0682	Inflammation	B14806	Q-04230_A_SS222042	PASS	-0.4621	-0.4848	Plate control	PASS
C_DMSO12_4	37	OID20451	Q13459	MYO9B	0.0682	Inflammation	B14806	Q-04230_A_SS222042	PASS	-0.4621	0.1188	Plate control	PASS
G_EMRI12_4	38	OID20451	Q13459	MYO9B	0.0682	Inflammation	B14806	Q-04230_A_SS222042	PASS	-0.4621	-0.0758	Plate control	PASS
C_DMSO12_3	39	OID20451	Q13459	MYO9B	0.0682	Inflammation	B14806	Q-04230_A_SS222042	PASS	-0.4621	-0.17	Plate control	PASS
H_PMAI4_3	40	OID20451	Q13459	MYO9B	0.0682	Inflammation	B14806	Q-04230_A_SS222042	PASS	-0.4621	0.0203	Plate control	PASS
A_BLANK_3	41	OID20451	Q13459	MYO9B	0.0682	Inflammation	B14806	Q-04230_A_SS222042	PASS	-0.4621	-0.2075	Plate control	PASS
G_EMRI12_1	42	OID20451	Q13459	MYO9B	0.0682	Inflammation	B14806	Q-04230_A_SS222042	PASS	-0.4621	0.2096	Plate control	PASS
A_BLANK_4	49	OID20451	Q13459	MYO9B	0.0682	Inflammation	B14806	Q-04230_A_SS222042	PASS	-0.4621	-0.3381	Plate control	PASS
K_NKAB12_1	50	OID20451	Q13459	MYO9B	0.0682	Inflammation	B14806	Q-04230_A_SS222042	PASS	-0.4621	0.1633	Plate control	PASS
J_NKAB4_2	51	OID20451	Q13459	MYO9B	0.0682	Inflammation	B14806	Q-04230_A_SS222042	PASS	-0.4621	-0.1453	Plate control	PASS
I_PMAI12_1	52	OID20451	Q13459	MYO9B	0.0682	Inflammation	B14806	Q-04230_A_SS222042	PASS	-0.4621	-0.1811	Plate control	PASS
G_EMRI12_2	53	OID20451	Q13459	MYO9B	0.0682	Inflammation	B14806	Q-04230_A_SS222042	WARN	-0.4621	-0.2485	Plate control	PASS
F_EMRI4_1	61	OID20451	Q13459	MYO9B	0.0682	Inflammation	B14806	Q-04230_A_SS222042	PASS	-0.4621	-0.2547	Plate control	PASS
J_NKAB4_3	62	OID20451	Q13459	MYO9B	0.0682	Inflammation	B14806	Q-04230_A_SS222042	PASS	-0.4621	-0.2671	Plate control	PASS
D_ZVAD4_2	63	OID20451	Q13459	MYO9B	0.0682	Inflammation	B14806	Q-04230_A_SS222042	PASS	-0.4621	-0.7593	Plate control	PASS
K_NKAB12_4	64	OID20451	Q13459	MYO9B	0.0682	Inflammation	B14806	Q-04230_A_SS222042	PASS	-0.4621	-0.0491	Plate control	PASS
B_DMSO4_1	65	OID20451	Q13459	MYO9B	0.0682	Inflammation	B14806	Q-04230_A_SS222042	PASS	-0.4621	0.1095	Plate control	PASS
F_EMRI4_2	73	OID20451	Q13459	MYO9B	0.0682	Inflammation	B14806	Q-04230_A_SS222042	PASS	-0.4621	0.0131	Plate control	PASS
A_BLANK_1	74	OID20451	Q13459	MYO9B	0.0682	Inflammation	B14806	Q-04230_A_SS222042	PASS	-0.4621	-0.3123	Plate control	PASS
E_ZVAD12_4	75	OID20451	Q13459	MYO9B	0.0682	Inflammation	B14806	Q-04230_A_SS222042	PASS	-0.4621	0.179	Plate control	PASS
I_PMAI12_2	76	OID20451	Q13459	MYO9B	0.0682	Inflammation	B14806	Q-04230_A_SS222042	PASS	-0.4621	0.1202	Plate control	PASS
B_DMSO4_2	77	OID20451	Q13459	MYO9B	0.0682	Inflammation	B14806	Q-04230_A_SS222042	PASS	-0.4621	-0.1084	Plate control	PASS
J_NKAB4_1	85	OID20451	Q13459	MYO9B	0.0682	Inflammation	B14806	Q-04230_A_SS222042	PASS	-0.4621	-0.4053	Plate control	PASS
G_EMRI12_3	86	OID20451	Q13459	MYO9B	0.0682	Inflammation	B14806	Q-04230_A_SS222042	PASS	-0.4621	0.0065	Plate control	PASS
C_DMSO12_1	87	OID20451	Q13459	MYO9B	0.0682	Inflammation	B14806	Q-04230_A_SS222042	PASS	-0.4621	-0.4024	Plate control	PASS
E_ZVAD12_3	88	OID20451	Q13459	MYO9B	0.0682	Inflammation	B14806	Q-04230_A_SS222042	PASS	-0.4621	0.1189	Plate control	PASS
I_PMAI12_3	89	OID20451	Q13459	MYO9B	0.0682	Inflammation	B14806	Q-04230_A_SS222042	PASS	-0.4621	-0.0353	Plate control	PASS
C_DMSO12_2	1	OID20452	P19801	AOC1	1	Inflammation	B14806	Q-04230_A_SS222042	PASS	-0.7387	-2.9274	Plate control	PASS
H_PMAI4_4	2	OID20452	P19801	AOC1	1	Inflammation	B14806	Q-04230_A_SS222042	PASS	-0.7387	-2.3722	Plate control	PASS
D_ZVAD4_4	3	OID20452	P19801	AOC1	1	Inflammation	B14806	Q-04230_A_SS222042	PASS	-0.7387	-2.5461	Plate control	PASS
E_ZVAD12_2	4	OID20452	P19801	AOC1	1	Inflammation	B14806	Q-04230_A_SS222042	PASS	-0.7387	-2.029	Plate control	PASS
K_NKAB12_2	5	OID20452	P19801	AOC1	1	Inflammation	B14806	Q-04230_A_SS222042	PASS	-0.7387	-2.6237	Plate control	PASS
D_ZVAD4_1	6	OID20452	P19801	AOC1	1	Inflammation	B14806	Q-04230_A_SS222042	PASS	-0.7387	-2.8787	Plate control	PASS
CONTROL_SAMPLE_CSAS2-1	12	OID20452	P19801	AOC1	1	Inflammation	B14806	Q-04230_A_SS222042	PASS	-0.7387	2.1921	Plate control	PASS
B_DMSO4_4	13	OID20452	P19801	AOC1	1	Inflammation	B14806	Q-04230_A_SS222042	PASS	-0.7387	-2.7775	Plate control	PASS
H_PMAI4_2	14	OID20452	P19801	AOC1	1	Inflammation	B14806	Q-04230_A_SS222042	PASS	-0.7387	-1.736	Plate control	PASS
B_DMSO4_3	15	OID20452	P19801	AOC1	1	Inflammation	B14806	Q-04230_A_SS222042	PASS	-0.7387	-2.6112	Plate control	PASS
I_PMAI12_4	16	OID20452	P19801	AOC1	1	Inflammation	B14806	Q-04230_A_SS222042	PASS	-0.7387	-2.2732	Plate control	PASS
D_ZVAD4_3	17	OID20452	P19801	AOC1	1	Inflammation	B14806	Q-04230_A_SS222042	WARN	-0.7387	-2.1969	Plate control	PASS
K_NKAB12_3	18	OID20452	P19801	AOC1	1	Inflammation	B14806	Q-04230_A_SS222042	PASS	-0.7387	-2.5115	Plate control	PASS
CONTROL_SAMPLE_CSAS2-2	24	OID20452	P19801	AOC1	1	Inflammation	B14806	Q-04230_A_SS222042	PASS	-0.7387	2.1192	Plate control	PASS
A_BLANK_2	25	OID20452	P19801	AOC1	1	Inflammation	B14806	Q-04230_A_SS222042	PASS	-0.7387	-1.9599	Plate control	PASS
F_EMRI4_4	26	OID20452	P19801	AOC1	1	Inflammation	B14806	Q-04230_A_SS222042	PASS	-0.7387	-2.3713	Plate control	PASS
E_ZVAD12_1	27	OID20452	P19801	AOC1	1	Inflammation	B14806	Q-04230_A_SS222042	PASS	-0.7387	-3.1489	Plate control	PASS
J_NKAB4_4	28	OID20452	P19801	AOC1	1	Inflammation	B14806	Q-04230_A_SS222042	PASS	-0.7387	-2.5492	Plate control	PASS
H_PMAI4_1	29	OID20452	P19801	AOC1	1	Inflammation	B14806	Q-04230_A_SS222042	PASS	-0.7387	-2.0697	Plate control	PASS
F_EMRI4_3	30	OID20452	P19801	AOC1	1	Inflammation	B14806	Q-04230_A_SS222042	PASS	-0.7387	-1.9196	Plate control	PASS
C_DMSO12_4	37	OID20452	P19801	AOC1	1	Inflammation	B14806	Q-04230_A_SS222042	PASS	-0.7387	-1.833	Plate control	PASS
G_EMRI12_4	38	OID20452	P19801	AOC1	1	Inflammation	B14806	Q-04230_A_SS222042	PASS	-0.7387	-2.1967	Plate control	PASS
C_DMSO12_3	39	OID20452	P19801	AOC1	1	Inflammation	B14806	Q-04230_A_SS222042	PASS	-0.7387	-2.2037	Plate control	PASS
H_PMAI4_3	40	OID20452	P19801	AOC1	1	Inflammation	B14806	Q-04230_A_SS222042	PASS	-0.7387	-2.7988	Plate control	PASS
A_BLANK_3	41	OID20452	P19801	AOC1	1	Inflammation	B14806	Q-04230_A_SS222042	PASS	-0.7387	-1.8224	Plate control	PASS
G_EMRI12_1	42	OID20452	P19801	AOC1	1	Inflammation	B14806	Q-04230_A_SS222042	PASS	-0.7387	-2.1651	Plate control	PASS
A_BLANK_4	49	OID20452	P19801	AOC1	1	Inflammation	B14806	Q-04230_A_SS222042	PASS	-0.7387	-2.1266	Plate control	PASS
K_NKAB12_1	50	OID20452	P19801	AOC1	1	Inflammation	B14806	Q-04230_A_SS222042	PASS	-0.7387	-3.0326	Plate control	PASS
J_NKAB4_2	51	OID20452	P19801	AOC1	1	Inflammation	B14806	Q-04230_A_SS222042	PASS	-0.7387	-2.5122	Plate control	PASS
I_PMAI12_1	52	OID20452	P19801	AOC1	1	Inflammation	B14806	Q-04230_A_SS222042	PASS	-0.7387	-1.8099	Plate control	PASS
G_EMRI12_2	53	OID20452	P19801	AOC1	1	Inflammation	B14806	Q-04230_A_SS222042	WARN	-0.7387	-2.675	Plate control	PASS
F_EMRI4_1	61	OID20452	P19801	AOC1	1	Inflammation	B14806	Q-04230_A_SS222042	PASS	-0.7387	-2.3638	Plate control	PASS
J_NKAB4_3	62	OID20452	P19801	AOC1	1	Inflammation	B14806	Q-04230_A_SS222042	PASS	-0.7387	-2.8601	Plate control	PASS
D_ZVAD4_2	63	OID20452	P19801	AOC1	1	Inflammation	B14806	Q-04230_A_SS222042	PASS	-0.7387	-2.8423	Plate control	PASS
K_NKAB12_4	64	OID20452	P19801	AOC1	1	Inflammation	B14806	Q-04230_A_SS222042	PASS	-0.7387	-3.0004	Plate control	PASS
B_DMSO4_1	65	OID20452	P19801	AOC1	1	Inflammation	B14806	Q-04230_A_SS222042	PASS	-0.7387	-2.9317	Plate control	PASS
F_EMRI4_2	73	OID20452	P19801	AOC1	1	Inflammation	B14806	Q-04230_A_SS222042	PASS	-0.7387	-2.7415	Plate control	PASS
A_BLANK_1	74	OID20452	P19801	AOC1	1	Inflammation	B14806	Q-04230_A_SS222042	PASS	-0.7387	-1.7038	Plate control	PASS
E_ZVAD12_4	75	OID20452	P19801	AOC1	1	Inflammation	B14806	Q-04230_A_SS222042	PASS	-0.7387	-2.5585	Plate control	PASS
I_PMAI12_2	76	OID20452	P19801	AOC1	1	Inflammation	B14806	Q-04230_A_SS222042	PASS	-0.7387	-1.6657	Plate control	PASS
B_DMSO4_2	77	OID20452	P19801	AOC1	1	Inflammation	B14806	Q-04230_A_SS222042	PASS	-0.7387	-1.9813	Plate control	PASS
J_NKAB4_1	85	OID20452	P19801	AOC1	1	Inflammation	B14806	Q-04230_A_SS222042	PASS	-0.7387	-2.8352	Plate control	PASS
G_EMRI12_3	86	OID20452	P19801	AOC1	1	Inflammation	B14806	Q-04230_A_SS222042	PASS	-0.7387	-1.8268	Plate control	PASS
C_DMSO12_1	87	OID20452	P19801	AOC1	1	Inflammation	B14806	Q-04230_A_SS222042	PASS	-0.7387	-2.7885	Plate control	PASS
E_ZVAD12_3	88	OID20452	P19801	AOC1	1	Inflammation	B14806	Q-04230_A_SS222042	PASS	-0.7387	-2.7824	Plate control	PASS
I_PMAI12_3	89	OID20452	P19801	AOC1	1	Inflammation	B14806	Q-04230_A_SS222042	PASS	-0.7387	-3.4963	Plate control	PASS
C_DMSO12_2	1	OID20453	Q9NYY1	IL20	1	Inflammation	B14806	Q-04230_A_SS222042	PASS	0.9081	0.0174	Plate control	PASS
H_PMAI4_4	2	OID20453	Q9NYY1	IL20	1	Inflammation	B14806	Q-04230_A_SS222042	PASS	0.9081	0.1499	Plate control	PASS
D_ZVAD4_4	3	OID20453	Q9NYY1	IL20	1	Inflammation	B14806	Q-04230_A_SS222042	PASS	0.9081	0.3853	Plate control	PASS
E_ZVAD12_2	4	OID20453	Q9NYY1	IL20	1	Inflammation	B14806	Q-04230_A_SS222042	PASS	0.9081	0.0872	Plate control	PASS
K_NKAB12_2	5	OID20453	Q9NYY1	IL20	1	Inflammation	B14806	Q-04230_A_SS222042	PASS	0.9081	0.349	Plate control	PASS
D_ZVAD4_1	6	OID20453	Q9NYY1	IL20	1	Inflammation	B14806	Q-04230_A_SS222042	PASS	0.9081	-0.0689	Plate control	PASS
CONTROL_SAMPLE_CSAS2-1	12	OID20453	Q9NYY1	IL20	1	Inflammation	B14806	Q-04230_A_SS222042	PASS	0.9081	-0.0475	Plate control	PASS
B_DMSO4_4	13	OID20453	Q9NYY1	IL20	1	Inflammation	B14806	Q-04230_A_SS222042	PASS	0.9081	0.2226	Plate control	PASS
H_PMAI4_2	14	OID20453	Q9NYY1	IL20	1	Inflammation	B14806	Q-04230_A_SS222042	PASS	0.9081	0.2301	Plate control	PASS
B_DMSO4_3	15	OID20453	Q9NYY1	IL20	1	Inflammation	B14806	Q-04230_A_SS222042	PASS	0.9081	0.7124	Plate control	PASS
I_PMAI12_4	16	OID20453	Q9NYY1	IL20	1	Inflammation	B14806	Q-04230_A_SS222042	PASS	0.9081	0.5025	Plate control	PASS
D_ZVAD4_3	17	OID20453	Q9NYY1	IL20	1	Inflammation	B14806	Q-04230_A_SS222042	WARN	0.9081	0.8811	Plate control	PASS
K_NKAB12_3	18	OID20453	Q9NYY1	IL20	1	Inflammation	B14806	Q-04230_A_SS222042	PASS	0.9081	0.487	Plate control	PASS
CONTROL_SAMPLE_CSAS2-2	24	OID20453	Q9NYY1	IL20	1	Inflammation	B14806	Q-04230_A_SS222042	PASS	0.9081	0.0147	Plate control	PASS
A_BLANK_2	25	OID20453	Q9NYY1	IL20	1	Inflammation	B14806	Q-04230_A_SS222042	PASS	0.9081	0.5462	Plate control	PASS
F_EMRI4_4	26	OID20453	Q9NYY1	IL20	1	Inflammation	B14806	Q-04230_A_SS222042	PASS	0.9081	0.1014	Plate control	PASS
E_ZVAD12_1	27	OID20453	Q9NYY1	IL20	1	Inflammation	B14806	Q-04230_A_SS222042	PASS	0.9081	0.4501	Plate control	PASS
J_NKAB4_4	28	OID20453	Q9NYY1	IL20	1	Inflammation	B14806	Q-04230_A_SS222042	PASS	0.9081	0.4708	Plate control	PASS
H_PMAI4_1	29	OID20453	Q9NYY1	IL20	1	Inflammation	B14806	Q-04230_A_SS222042	PASS	0.9081	0.7686	Plate control	PASS
F_EMRI4_3	30	OID20453	Q9NYY1	IL20	1	Inflammation	B14806	Q-04230_A_SS222042	PASS	0.9081	0.3112	Plate control	PASS
C_DMSO12_4	37	OID20453	Q9NYY1	IL20	1	Inflammation	B14806	Q-04230_A_SS222042	PASS	0.9081	-0.1843	Plate control	PASS
G_EMRI12_4	38	OID20453	Q9NYY1	IL20	1	Inflammation	B14806	Q-04230_A_SS222042	PASS	0.9081	0.3997	Plate control	PASS
C_DMSO12_3	39	OID20453	Q9NYY1	IL20	1	Inflammation	B14806	Q-04230_A_SS222042	PASS	0.9081	0.2548	Plate control	PASS
H_PMAI4_3	40	OID20453	Q9NYY1	IL20	1	Inflammation	B14806	Q-04230_A_SS222042	PASS	0.9081	0.2297	Plate control	PASS
A_BLANK_3	41	OID20453	Q9NYY1	IL20	1	Inflammation	B14806	Q-04230_A_SS222042	PASS	0.9081	0.5403	Plate control	PASS
G_EMRI12_1	42	OID20453	Q9NYY1	IL20	1	Inflammation	B14806	Q-04230_A_SS222042	PASS	0.9081	0.5854	Plate control	PASS
A_BLANK_4	49	OID20453	Q9NYY1	IL20	1	Inflammation	B14806	Q-04230_A_SS222042	PASS	0.9081	0.1731	Plate control	PASS
K_NKAB12_1	50	OID20453	Q9NYY1	IL20	1	Inflammation	B14806	Q-04230_A_SS222042	PASS	0.9081	0.0914	Plate control	PASS
J_NKAB4_2	51	OID20453	Q9NYY1	IL20	1	Inflammation	B14806	Q-04230_A_SS222042	PASS	0.9081	0.2617	Plate control	PASS
I_PMAI12_1	52	OID20453	Q9NYY1	IL20	1	Inflammation	B14806	Q-04230_A_SS222042	PASS	0.9081	0.484	Plate control	PASS
G_EMRI12_2	53	OID20453	Q9NYY1	IL20	1	Inflammation	B14806	Q-04230_A_SS222042	WARN	0.9081	0.0201	Plate control	PASS
F_EMRI4_1	61	OID20453	Q9NYY1	IL20	1	Inflammation	B14806	Q-04230_A_SS222042	PASS	0.9081	-0.3427	Plate control	PASS
J_NKAB4_3	62	OID20453	Q9NYY1	IL20	1	Inflammation	B14806	Q-04230_A_SS222042	PASS	0.9081	-0.1979	Plate control	PASS
D_ZVAD4_2	63	OID20453	Q9NYY1	IL20	1	Inflammation	B14806	Q-04230_A_SS222042	PASS	0.9081	-0.1165	Plate control	PASS
K_NKAB12_4	64	OID20453	Q9NYY1	IL20	1	Inflammation	B14806	Q-04230_A_SS222042	PASS	0.9081	0.1999	Plate control	PASS
B_DMSO4_1	65	OID20453	Q9NYY1	IL20	1	Inflammation	B14806	Q-04230_A_SS222042	PASS	0.9081	0.5333	Plate control	PASS
F_EMRI4_2	73	OID20453	Q9NYY1	IL20	1	Inflammation	B14806	Q-04230_A_SS222042	PASS	0.9081	0.0409	Plate control	PASS
A_BLANK_1	74	OID20453	Q9NYY1	IL20	1	Inflammation	B14806	Q-04230_A_SS222042	PASS	0.9081	-0.0244	Plate control	PASS
E_ZVAD12_4	75	OID20453	Q9NYY1	IL20	1	Inflammation	B14806	Q-04230_A_SS222042	PASS	0.9081	0.0282	Plate control	PASS
I_PMAI12_2	76	OID20453	Q9NYY1	IL20	1	Inflammation	B14806	Q-04230_A_SS222042	PASS	0.9081	-0.35	Plate control	PASS
B_DMSO4_2	77	OID20453	Q9NYY1	IL20	1	Inflammation	B14806	Q-04230_A_SS222042	PASS	0.9081	0.1904	Plate control	PASS
J_NKAB4_1	85	OID20453	Q9NYY1	IL20	1	Inflammation	B14806	Q-04230_A_SS222042	PASS	0.9081	-0.4468	Plate control	PASS
G_EMRI12_3	86	OID20453	Q9NYY1	IL20	1	Inflammation	B14806	Q-04230_A_SS222042	PASS	0.9081	-0.7078	Plate control	PASS
C_DMSO12_1	87	OID20453	Q9NYY1	IL20	1	Inflammation	B14806	Q-04230_A_SS222042	PASS	0.9081	-0.452	Plate control	PASS
E_ZVAD12_3	88	OID20453	Q9NYY1	IL20	1	Inflammation	B14806	Q-04230_A_SS222042	PASS	0.9081	-0.2782	Plate control	PASS
I_PMAI12_3	89	OID20453	Q9NYY1	IL20	1	Inflammation	B14806	Q-04230_A_SS222042	PASS	0.9081	-0.3035	Plate control	PASS
C_DMSO12_2	1	OID20454	P57771	RGS8	1	Inflammation	B14806	Q-04230_A_SS222042	PASS	0.1863	-1.3968	Plate control	PASS
H_PMAI4_4	2	OID20454	P57771	RGS8	1	Inflammation	B14806	Q-04230_A_SS222042	PASS	0.1863	-0.9729	Plate control	PASS
D_ZVAD4_4	3	OID20454	P57771	RGS8	1	Inflammation	B14806	Q-04230_A_SS222042	PASS	0.1863	-0.9433	Plate control	PASS
E_ZVAD12_2	4	OID20454	P57771	RGS8	1	Inflammation	B14806	Q-04230_A_SS222042	PASS	0.1863	-0.9501	Plate control	PASS
K_NKAB12_2	5	OID20454	P57771	RGS8	1	Inflammation	B14806	Q-04230_A_SS222042	PASS	0.1863	-1.0881	Plate control	PASS
D_ZVAD4_1	6	OID20454	P57771	RGS8	1	Inflammation	B14806	Q-04230_A_SS222042	PASS	0.1863	-1.0617	Plate control	PASS
CONTROL_SAMPLE_CSAS2-1	12	OID20454	P57771	RGS8	1	Inflammation	B14806	Q-04230_A_SS222042	PASS	0.1863	-0.2994	Plate control	PASS
B_DMSO4_4	13	OID20454	P57771	RGS8	1	Inflammation	B14806	Q-04230_A_SS222042	PASS	0.1863	-1.0018	Plate control	PASS
H_PMAI4_2	14	OID20454	P57771	RGS8	1	Inflammation	B14806	Q-04230_A_SS222042	PASS	0.1863	-1.2274	Plate control	PASS
B_DMSO4_3	15	OID20454	P57771	RGS8	1	Inflammation	B14806	Q-04230_A_SS222042	PASS	0.1863	-0.8312	Plate control	PASS
I_PMAI12_4	16	OID20454	P57771	RGS8	1	Inflammation	B14806	Q-04230_A_SS222042	PASS	0.1863	-1.1161	Plate control	PASS
D_ZVAD4_3	17	OID20454	P57771	RGS8	1	Inflammation	B14806	Q-04230_A_SS222042	WARN	0.1863	-0.7688	Plate control	PASS
K_NKAB12_3	18	OID20454	P57771	RGS8	1	Inflammation	B14806	Q-04230_A_SS222042	PASS	0.1863	-0.9877	Plate control	PASS
CONTROL_SAMPLE_CSAS2-2	24	OID20454	P57771	RGS8	1	Inflammation	B14806	Q-04230_A_SS222042	PASS	0.1863	-0.3866	Plate control	PASS
A_BLANK_2	25	OID20454	P57771	RGS8	1	Inflammation	B14806	Q-04230_A_SS222042	PASS	0.1863	-1.0191	Plate control	PASS
F_EMRI4_4	26	OID20454	P57771	RGS8	1	Inflammation	B14806	Q-04230_A_SS222042	PASS	0.1863	-1.054	Plate control	PASS
E_ZVAD12_1	27	OID20454	P57771	RGS8	1	Inflammation	B14806	Q-04230_A_SS222042	PASS	0.1863	-0.7848	Plate control	PASS
J_NKAB4_4	28	OID20454	P57771	RGS8	1	Inflammation	B14806	Q-04230_A_SS222042	PASS	0.1863	-0.7083	Plate control	PASS
H_PMAI4_1	29	OID20454	P57771	RGS8	1	Inflammation	B14806	Q-04230_A_SS222042	PASS	0.1863	-0.8817	Plate control	PASS
F_EMRI4_3	30	OID20454	P57771	RGS8	1	Inflammation	B14806	Q-04230_A_SS222042	PASS	0.1863	-1.2364	Plate control	PASS
C_DMSO12_4	37	OID20454	P57771	RGS8	1	Inflammation	B14806	Q-04230_A_SS222042	PASS	0.1863	-1.3213	Plate control	PASS
G_EMRI12_4	38	OID20454	P57771	RGS8	1	Inflammation	B14806	Q-04230_A_SS222042	PASS	0.1863	-0.9231	Plate control	PASS
C_DMSO12_3	39	OID20454	P57771	RGS8	1	Inflammation	B14806	Q-04230_A_SS222042	PASS	0.1863	-1.0861	Plate control	PASS
H_PMAI4_3	40	OID20454	P57771	RGS8	1	Inflammation	B14806	Q-04230_A_SS222042	PASS	0.1863	-1.2508	Plate control	PASS
A_BLANK_3	41	OID20454	P57771	RGS8	1	Inflammation	B14806	Q-04230_A_SS222042	PASS	0.1863	-1.0673	Plate control	PASS
G_EMRI12_1	42	OID20454	P57771	RGS8	1	Inflammation	B14806	Q-04230_A_SS222042	PASS	0.1863	-0.7334	Plate control	PASS
A_BLANK_4	49	OID20454	P57771	RGS8	1	Inflammation	B14806	Q-04230_A_SS222042	PASS	0.1863	-0.7871	Plate control	PASS
K_NKAB12_1	50	OID20454	P57771	RGS8	1	Inflammation	B14806	Q-04230_A_SS222042	PASS	0.1863	-1.1917	Plate control	PASS
J_NKAB4_2	51	OID20454	P57771	RGS8	1	Inflammation	B14806	Q-04230_A_SS222042	PASS	0.1863	-0.8087	Plate control	PASS
I_PMAI12_1	52	OID20454	P57771	RGS8	1	Inflammation	B14806	Q-04230_A_SS222042	PASS	0.1863	-0.872	Plate control	PASS
G_EMRI12_2	53	OID20454	P57771	RGS8	1	Inflammation	B14806	Q-04230_A_SS222042	WARN	0.1863	-0.9587	Plate control	PASS
F_EMRI4_1	61	OID20454	P57771	RGS8	1	Inflammation	B14806	Q-04230_A_SS222042	PASS	0.1863	-1.1266	Plate control	PASS
J_NKAB4_3	62	OID20454	P57771	RGS8	1	Inflammation	B14806	Q-04230_A_SS222042	PASS	0.1863	-0.7692	Plate control	PASS
D_ZVAD4_2	63	OID20454	P57771	RGS8	1	Inflammation	B14806	Q-04230_A_SS222042	PASS	0.1863	-1.0665	Plate control	PASS
K_NKAB12_4	64	OID20454	P57771	RGS8	1	Inflammation	B14806	Q-04230_A_SS222042	PASS	0.1863	-0.9795	Plate control	PASS
B_DMSO4_1	65	OID20454	P57771	RGS8	1	Inflammation	B14806	Q-04230_A_SS222042	PASS	0.1863	-0.9462	Plate control	PASS
F_EMRI4_2	73	OID20454	P57771	RGS8	1	Inflammation	B14806	Q-04230_A_SS222042	PASS	0.1863	-0.905	Plate control	PASS
A_BLANK_1	74	OID20454	P57771	RGS8	1	Inflammation	B14806	Q-04230_A_SS222042	PASS	0.1863	-0.7379	Plate control	PASS
E_ZVAD12_4	75	OID20454	P57771	RGS8	1	Inflammation	B14806	Q-04230_A_SS222042	PASS	0.1863	-1.5206	Plate control	PASS
I_PMAI12_2	76	OID20454	P57771	RGS8	1	Inflammation	B14806	Q-04230_A_SS222042	PASS	0.1863	-1.0126	Plate control	PASS
B_DMSO4_2	77	OID20454	P57771	RGS8	1	Inflammation	B14806	Q-04230_A_SS222042	PASS	0.1863	-1.1052	Plate control	PASS
J_NKAB4_1	85	OID20454	P57771	RGS8	1	Inflammation	B14806	Q-04230_A_SS222042	PASS	0.1863	-1.5066	Plate control	PASS
G_EMRI12_3	86	OID20454	P57771	RGS8	1	Inflammation	B14806	Q-04230_A_SS222042	PASS	0.1863	-1.2475	Plate control	PASS
C_DMSO12_1	87	OID20454	P57771	RGS8	1	Inflammation	B14806	Q-04230_A_SS222042	PASS	0.1863	-1.4446	Plate control	PASS
E_ZVAD12_3	88	OID20454	P57771	RGS8	1	Inflammation	B14806	Q-04230_A_SS222042	PASS	0.1863	-1.1552	Plate control	PASS
I_PMAI12_3	89	OID20454	P57771	RGS8	1	Inflammation	B14806	Q-04230_A_SS222042	PASS	0.1863	-0.9215	Plate control	PASS
C_DMSO12_2	1	OID20455	P20809	IL11	0.8182	Inflammation	B14806	Q-04230_A_SS222042	PASS	-0.4497	-1.8479	Plate control	PASS
H_PMAI4_4	2	OID20455	P20809	IL11	0.8182	Inflammation	B14806	Q-04230_A_SS222042	PASS	-0.4497	0.923	Plate control	PASS
D_ZVAD4_4	3	OID20455	P20809	IL11	0.8182	Inflammation	B14806	Q-04230_A_SS222042	PASS	-0.4497	-2.689	Plate control	PASS
E_ZVAD12_2	4	OID20455	P20809	IL11	0.8182	Inflammation	B14806	Q-04230_A_SS222042	PASS	-0.4497	-3.9495	Plate control	PASS
K_NKAB12_2	5	OID20455	P20809	IL11	0.8182	Inflammation	B14806	Q-04230_A_SS222042	PASS	-0.4497	-2.5707	Plate control	PASS
D_ZVAD4_1	6	OID20455	P20809	IL11	0.8182	Inflammation	B14806	Q-04230_A_SS222042	PASS	-0.4497	-2.4343	Plate control	PASS
CONTROL_SAMPLE_CSAS2-1	12	OID20455	P20809	IL11	0.8182	Inflammation	B14806	Q-04230_A_SS222042	PASS	-0.4497	-1.0577	Plate control	PASS
B_DMSO4_4	13	OID20455	P20809	IL11	0.8182	Inflammation	B14806	Q-04230_A_SS222042	PASS	-0.4497	-2.435	Plate control	PASS
H_PMAI4_2	14	OID20455	P20809	IL11	0.8182	Inflammation	B14806	Q-04230_A_SS222042	PASS	-0.4497	1.6753	Plate control	PASS
B_DMSO4_3	15	OID20455	P20809	IL11	0.8182	Inflammation	B14806	Q-04230_A_SS222042	PASS	-0.4497	-2.1756	Plate control	PASS
I_PMAI12_4	16	OID20455	P20809	IL11	0.8182	Inflammation	B14806	Q-04230_A_SS222042	PASS	-0.4497	1.8387	Plate control	PASS
D_ZVAD4_3	17	OID20455	P20809	IL11	0.8182	Inflammation	B14806	Q-04230_A_SS222042	WARN	-0.4497	-1.551	Plate control	PASS
K_NKAB12_3	18	OID20455	P20809	IL11	0.8182	Inflammation	B14806	Q-04230_A_SS222042	PASS	-0.4497	-1.9673	Plate control	PASS
CONTROL_SAMPLE_CSAS2-2	24	OID20455	P20809	IL11	0.8182	Inflammation	B14806	Q-04230_A_SS222042	PASS	-0.4497	-1.8988	Plate control	PASS
A_BLANK_2	25	OID20455	P20809	IL11	0.8182	Inflammation	B14806	Q-04230_A_SS222042	PASS	-0.4497	-1.5417	Plate control	PASS
F_EMRI4_4	26	OID20455	P20809	IL11	0.8182	Inflammation	B14806	Q-04230_A_SS222042	PASS	-0.4497	-2.4211	Plate control	PASS
E_ZVAD12_1	27	OID20455	P20809	IL11	0.8182	Inflammation	B14806	Q-04230_A_SS222042	PASS	-0.4497	-2.3914	Plate control	PASS
J_NKAB4_4	28	OID20455	P20809	IL11	0.8182	Inflammation	B14806	Q-04230_A_SS222042	PASS	-0.4497	-1.2485	Plate control	PASS
H_PMAI4_1	29	OID20455	P20809	IL11	0.8182	Inflammation	B14806	Q-04230_A_SS222042	PASS	-0.4497	1.3798	Plate control	PASS
F_EMRI4_3	30	OID20455	P20809	IL11	0.8182	Inflammation	B14806	Q-04230_A_SS222042	PASS	-0.4497	-3.0365	Plate control	PASS
C_DMSO12_4	37	OID20455	P20809	IL11	0.8182	Inflammation	B14806	Q-04230_A_SS222042	PASS	-0.4497	-1.943	Plate control	PASS
G_EMRI12_4	38	OID20455	P20809	IL11	0.8182	Inflammation	B14806	Q-04230_A_SS222042	PASS	-0.4497	-2.3777	Plate control	PASS
C_DMSO12_3	39	OID20455	P20809	IL11	0.8182	Inflammation	B14806	Q-04230_A_SS222042	PASS	-0.4497	-2.7263	Plate control	PASS
H_PMAI4_3	40	OID20455	P20809	IL11	0.8182	Inflammation	B14806	Q-04230_A_SS222042	PASS	-0.4497	1.1612	Plate control	PASS
A_BLANK_3	41	OID20455	P20809	IL11	0.8182	Inflammation	B14806	Q-04230_A_SS222042	PASS	-0.4497	-1.1253	Plate control	PASS
G_EMRI12_1	42	OID20455	P20809	IL11	0.8182	Inflammation	B14806	Q-04230_A_SS222042	PASS	-0.4497	-2.938	Plate control	PASS
A_BLANK_4	49	OID20455	P20809	IL11	0.8182	Inflammation	B14806	Q-04230_A_SS222042	PASS	-0.4497	-1.6818	Plate control	PASS
K_NKAB12_1	50	OID20455	P20809	IL11	0.8182	Inflammation	B14806	Q-04230_A_SS222042	PASS	-0.4497	-3.0823	Plate control	PASS
J_NKAB4_2	51	OID20455	P20809	IL11	0.8182	Inflammation	B14806	Q-04230_A_SS222042	PASS	-0.4497	-2.2851	Plate control	PASS
I_PMAI12_1	52	OID20455	P20809	IL11	0.8182	Inflammation	B14806	Q-04230_A_SS222042	PASS	-0.4497	3.2551	Plate control	PASS
G_EMRI12_2	53	OID20455	P20809	IL11	0.8182	Inflammation	B14806	Q-04230_A_SS222042	WARN	-0.4497	-2.1101	Plate control	PASS
F_EMRI4_1	61	OID20455	P20809	IL11	0.8182	Inflammation	B14806	Q-04230_A_SS222042	PASS	-0.4497	-4.6457	Plate control	PASS
J_NKAB4_3	62	OID20455	P20809	IL11	0.8182	Inflammation	B14806	Q-04230_A_SS222042	PASS	-0.4497	-2.9506	Plate control	PASS
D_ZVAD4_2	63	OID20455	P20809	IL11	0.8182	Inflammation	B14806	Q-04230_A_SS222042	PASS	-0.4497	-2.6924	Plate control	PASS
K_NKAB12_4	64	OID20455	P20809	IL11	0.8182	Inflammation	B14806	Q-04230_A_SS222042	PASS	-0.4497	-2.6054	Plate control	PASS
B_DMSO4_1	65	OID20455	P20809	IL11	0.8182	Inflammation	B14806	Q-04230_A_SS222042	PASS	-0.4497	-1.9218	Plate control	PASS
F_EMRI4_2	73	OID20455	P20809	IL11	0.8182	Inflammation	B14806	Q-04230_A_SS222042	PASS	-0.4497	-3.672	Plate control	PASS
A_BLANK_1	74	OID20455	P20809	IL11	0.8182	Inflammation	B14806	Q-04230_A_SS222042	PASS	-0.4497	-1.8943	Plate control	PASS
E_ZVAD12_4	75	OID20455	P20809	IL11	0.8182	Inflammation	B14806	Q-04230_A_SS222042	PASS	-0.4497	-0.875	Plate control	PASS
I_PMAI12_2	76	OID20455	P20809	IL11	0.8182	Inflammation	B14806	Q-04230_A_SS222042	PASS	-0.4497	2.3471	Plate control	PASS
B_DMSO4_2	77	OID20455	P20809	IL11	0.8182	Inflammation	B14806	Q-04230_A_SS222042	PASS	-0.4497	-1.9607	Plate control	PASS
J_NKAB4_1	85	OID20455	P20809	IL11	0.8182	Inflammation	B14806	Q-04230_A_SS222042	PASS	-0.4497	-1.4421	Plate control	PASS
G_EMRI12_3	86	OID20455	P20809	IL11	0.8182	Inflammation	B14806	Q-04230_A_SS222042	PASS	-0.4497	-2.4318	Plate control	PASS
C_DMSO12_1	87	OID20455	P20809	IL11	0.8182	Inflammation	B14806	Q-04230_A_SS222042	PASS	-0.4497	-1.588	Plate control	PASS
E_ZVAD12_3	88	OID20455	P20809	IL11	0.8182	Inflammation	B14806	Q-04230_A_SS222042	PASS	-0.4497	-2.0988	Plate control	PASS
I_PMAI12_3	89	OID20455	P20809	IL11	0.8182	Inflammation	B14806	Q-04230_A_SS222042	PASS	-0.4497	2.4942	Plate control	PASS
C_DMSO12_2	1	OID20456	Q96PD4	IL17F	1	Inflammation	B14806	Q-04230_A_SS222042	PASS	-0.2826	-1.4001	Plate control	PASS
H_PMAI4_4	2	OID20456	Q96PD4	IL17F	1	Inflammation	B14806	Q-04230_A_SS222042	PASS	-0.2826	-1.0897	Plate control	PASS
D_ZVAD4_4	3	OID20456	Q96PD4	IL17F	1	Inflammation	B14806	Q-04230_A_SS222042	PASS	-0.2826	-1.23	Plate control	PASS
E_ZVAD12_2	4	OID20456	Q96PD4	IL17F	1	Inflammation	B14806	Q-04230_A_SS222042	PASS	-0.2826	-0.7481	Plate control	PASS
K_NKAB12_2	5	OID20456	Q96PD4	IL17F	1	Inflammation	B14806	Q-04230_A_SS222042	PASS	-0.2826	-1.3473	Plate control	PASS
D_ZVAD4_1	6	OID20456	Q96PD4	IL17F	1	Inflammation	B14806	Q-04230_A_SS222042	PASS	-0.2826	-1.447	Plate control	PASS
CONTROL_SAMPLE_CSAS2-1	12	OID20456	Q96PD4	IL17F	1	Inflammation	B14806	Q-04230_A_SS222042	PASS	-0.2826	-0.2734	Plate control	PASS
B_DMSO4_4	13	OID20456	Q96PD4	IL17F	1	Inflammation	B14806	Q-04230_A_SS222042	PASS	-0.2826	-0.6403	Plate control	PASS
H_PMAI4_2	14	OID20456	Q96PD4	IL17F	1	Inflammation	B14806	Q-04230_A_SS222042	PASS	-0.2826	-0.8188	Plate control	PASS
B_DMSO4_3	15	OID20456	Q96PD4	IL17F	1	Inflammation	B14806	Q-04230_A_SS222042	PASS	-0.2826	-0.5677	Plate control	PASS
I_PMAI12_4	16	OID20456	Q96PD4	IL17F	1	Inflammation	B14806	Q-04230_A_SS222042	PASS	-0.2826	-0.4768	Plate control	PASS
D_ZVAD4_3	17	OID20456	Q96PD4	IL17F	1	Inflammation	B14806	Q-04230_A_SS222042	WARN	-0.2826	-0.5837	Plate control	PASS
K_NKAB12_3	18	OID20456	Q96PD4	IL17F	1	Inflammation	B14806	Q-04230_A_SS222042	PASS	-0.2826	-0.738	Plate control	PASS
CONTROL_SAMPLE_CSAS2-2	24	OID20456	Q96PD4	IL17F	1	Inflammation	B14806	Q-04230_A_SS222042	PASS	-0.2826	-0.2471	Plate control	PASS
A_BLANK_2	25	OID20456	Q96PD4	IL17F	1	Inflammation	B14806	Q-04230_A_SS222042	PASS	-0.2826	-0.9601	Plate control	PASS
F_EMRI4_4	26	OID20456	Q96PD4	IL17F	1	Inflammation	B14806	Q-04230_A_SS222042	PASS	-0.2826	-0.8977	Plate control	PASS
E_ZVAD12_1	27	OID20456	Q96PD4	IL17F	1	Inflammation	B14806	Q-04230_A_SS222042	PASS	-0.2826	-0.7411	Plate control	PASS
J_NKAB4_4	28	OID20456	Q96PD4	IL17F	1	Inflammation	B14806	Q-04230_A_SS222042	PASS	-0.2826	-0.9426	Plate control	PASS
H_PMAI4_1	29	OID20456	Q96PD4	IL17F	1	Inflammation	B14806	Q-04230_A_SS222042	PASS	-0.2826	-0.5398	Plate control	PASS
F_EMRI4_3	30	OID20456	Q96PD4	IL17F	1	Inflammation	B14806	Q-04230_A_SS222042	PASS	-0.2826	-0.4262	Plate control	PASS
C_DMSO12_4	37	OID20456	Q96PD4	IL17F	1	Inflammation	B14806	Q-04230_A_SS222042	PASS	-0.2826	-0.8251	Plate control	PASS
G_EMRI12_4	38	OID20456	Q96PD4	IL17F	1	Inflammation	B14806	Q-04230_A_SS222042	PASS	-0.2826	-0.8668	Plate control	PASS
C_DMSO12_3	39	OID20456	Q96PD4	IL17F	1	Inflammation	B14806	Q-04230_A_SS222042	PASS	-0.2826	-1.1133	Plate control	PASS
H_PMAI4_3	40	OID20456	Q96PD4	IL17F	1	Inflammation	B14806	Q-04230_A_SS222042	PASS	-0.2826	-0.8927	Plate control	PASS
A_BLANK_3	41	OID20456	Q96PD4	IL17F	1	Inflammation	B14806	Q-04230_A_SS222042	PASS	-0.2826	-0.8293	Plate control	PASS
G_EMRI12_1	42	OID20456	Q96PD4	IL17F	1	Inflammation	B14806	Q-04230_A_SS222042	PASS	-0.2826	-0.4426	Plate control	PASS
A_BLANK_4	49	OID20456	Q96PD4	IL17F	1	Inflammation	B14806	Q-04230_A_SS222042	PASS	-0.2826	-0.8618	Plate control	PASS
K_NKAB12_1	50	OID20456	Q96PD4	IL17F	1	Inflammation	B14806	Q-04230_A_SS222042	PASS	-0.2826	-1.0771	Plate control	PASS
J_NKAB4_2	51	OID20456	Q96PD4	IL17F	1	Inflammation	B14806	Q-04230_A_SS222042	PASS	-0.2826	-1.1314	Plate control	PASS
I_PMAI12_1	52	OID20456	Q96PD4	IL17F	1	Inflammation	B14806	Q-04230_A_SS222042	PASS	-0.2826	-0.6645	Plate control	PASS
G_EMRI12_2	53	OID20456	Q96PD4	IL17F	1	Inflammation	B14806	Q-04230_A_SS222042	WARN	-0.2826	-1.2671	Plate control	PASS
F_EMRI4_1	61	OID20456	Q96PD4	IL17F	1	Inflammation	B14806	Q-04230_A_SS222042	PASS	-0.2826	-1.7579	Plate control	PASS
J_NKAB4_3	62	OID20456	Q96PD4	IL17F	1	Inflammation	B14806	Q-04230_A_SS222042	PASS	-0.2826	-1.232	Plate control	PASS
D_ZVAD4_2	63	OID20456	Q96PD4	IL17F	1	Inflammation	B14806	Q-04230_A_SS222042	PASS	-0.2826	-1.205	Plate control	PASS
K_NKAB12_4	64	OID20456	Q96PD4	IL17F	1	Inflammation	B14806	Q-04230_A_SS222042	PASS	-0.2826	-1.0608	Plate control	PASS
B_DMSO4_1	65	OID20456	Q96PD4	IL17F	1	Inflammation	B14806	Q-04230_A_SS222042	PASS	-0.2826	-0.7921	Plate control	PASS
F_EMRI4_2	73	OID20456	Q96PD4	IL17F	1	Inflammation	B14806	Q-04230_A_SS222042	PASS	-0.2826	-1.4017	Plate control	PASS
A_BLANK_1	74	OID20456	Q96PD4	IL17F	1	Inflammation	B14806	Q-04230_A_SS222042	PASS	-0.2826	-0.7998	Plate control	PASS
E_ZVAD12_4	75	OID20456	Q96PD4	IL17F	1	Inflammation	B14806	Q-04230_A_SS222042	PASS	-0.2826	-1.3914	Plate control	PASS
I_PMAI12_2	76	OID20456	Q96PD4	IL17F	1	Inflammation	B14806	Q-04230_A_SS222042	PASS	-0.2826	-0.9319	Plate control	PASS
B_DMSO4_2	77	OID20456	Q96PD4	IL17F	1	Inflammation	B14806	Q-04230_A_SS222042	PASS	-0.2826	-1.0473	Plate control	PASS
J_NKAB4_1	85	OID20456	Q96PD4	IL17F	1	Inflammation	B14806	Q-04230_A_SS222042	PASS	-0.2826	-1.7039	Plate control	PASS
G_EMRI12_3	86	OID20456	Q96PD4	IL17F	1	Inflammation	B14806	Q-04230_A_SS222042	PASS	-0.2826	-1.424	Plate control	PASS
C_DMSO12_1	87	OID20456	Q96PD4	IL17F	1	Inflammation	B14806	Q-04230_A_SS222042	PASS	-0.2826	-1.6931	Plate control	PASS
E_ZVAD12_3	88	OID20456	Q96PD4	IL17F	1	Inflammation	B14806	Q-04230_A_SS222042	PASS	-0.2826	-1.1268	Plate control	PASS
I_PMAI12_3	89	OID20456	Q96PD4	IL17F	1	Inflammation	B14806	Q-04230_A_SS222042	PASS	-0.2826	-0.9919	Plate control	PASS
C_DMSO12_2	1	OID20457	O76038	SCGN	1	Inflammation	B14806	Q-04230_A_SS222042	PASS	-1.405	-3.2018	Plate control	PASS
H_PMAI4_4	2	OID20457	O76038	SCGN	1	Inflammation	B14806	Q-04230_A_SS222042	PASS	-1.405	-3.372	Plate control	PASS
D_ZVAD4_4	3	OID20457	O76038	SCGN	1	Inflammation	B14806	Q-04230_A_SS222042	PASS	-1.405	-2.6814	Plate control	PASS
E_ZVAD12_2	4	OID20457	O76038	SCGN	1	Inflammation	B14806	Q-04230_A_SS222042	PASS	-1.405	-2.7085	Plate control	PASS
K_NKAB12_2	5	OID20457	O76038	SCGN	1	Inflammation	B14806	Q-04230_A_SS222042	PASS	-1.405	-2.7137	Plate control	PASS
D_ZVAD4_1	6	OID20457	O76038	SCGN	1	Inflammation	B14806	Q-04230_A_SS222042	PASS	-1.405	-2.0594	Plate control	PASS
CONTROL_SAMPLE_CSAS2-1	12	OID20457	O76038	SCGN	1	Inflammation	B14806	Q-04230_A_SS222042	PASS	-1.405	-0.5319	Plate control	PASS
B_DMSO4_4	13	OID20457	O76038	SCGN	1	Inflammation	B14806	Q-04230_A_SS222042	PASS	-1.405	-2.3724	Plate control	PASS
H_PMAI4_2	14	OID20457	O76038	SCGN	1	Inflammation	B14806	Q-04230_A_SS222042	PASS	-1.405	-3.046	Plate control	PASS
B_DMSO4_3	15	OID20457	O76038	SCGN	1	Inflammation	B14806	Q-04230_A_SS222042	PASS	-1.405	-2.6633	Plate control	PASS
I_PMAI12_4	16	OID20457	O76038	SCGN	1	Inflammation	B14806	Q-04230_A_SS222042	PASS	-1.405	-2.2701	Plate control	PASS
D_ZVAD4_3	17	OID20457	O76038	SCGN	1	Inflammation	B14806	Q-04230_A_SS222042	WARN	-1.405	-2.1494	Plate control	PASS
K_NKAB12_3	18	OID20457	O76038	SCGN	1	Inflammation	B14806	Q-04230_A_SS222042	PASS	-1.405	-2.4284	Plate control	PASS
CONTROL_SAMPLE_CSAS2-2	24	OID20457	O76038	SCGN	1	Inflammation	B14806	Q-04230_A_SS222042	PASS	-1.405	-0.4385	Plate control	PASS
A_BLANK_2	25	OID20457	O76038	SCGN	1	Inflammation	B14806	Q-04230_A_SS222042	PASS	-1.405	-1.9922	Plate control	PASS
F_EMRI4_4	26	OID20457	O76038	SCGN	1	Inflammation	B14806	Q-04230_A_SS222042	PASS	-1.405	-2.5462	Plate control	PASS
E_ZVAD12_1	27	OID20457	O76038	SCGN	1	Inflammation	B14806	Q-04230_A_SS222042	PASS	-1.405	-2.879	Plate control	PASS
J_NKAB4_4	28	OID20457	O76038	SCGN	1	Inflammation	B14806	Q-04230_A_SS222042	PASS	-1.405	-3.8236	Plate control	PASS
H_PMAI4_1	29	OID20457	O76038	SCGN	1	Inflammation	B14806	Q-04230_A_SS222042	PASS	-1.405	-2.1783	Plate control	PASS
F_EMRI4_3	30	OID20457	O76038	SCGN	1	Inflammation	B14806	Q-04230_A_SS222042	PASS	-1.405	-2.4055	Plate control	PASS
C_DMSO12_4	37	OID20457	O76038	SCGN	1	Inflammation	B14806	Q-04230_A_SS222042	PASS	-1.405	-3.238	Plate control	PASS
G_EMRI12_4	38	OID20457	O76038	SCGN	1	Inflammation	B14806	Q-04230_A_SS222042	PASS	-1.405	-2.5434	Plate control	PASS
C_DMSO12_3	39	OID20457	O76038	SCGN	1	Inflammation	B14806	Q-04230_A_SS222042	PASS	-1.405	-2.7412	Plate control	PASS
H_PMAI4_3	40	OID20457	O76038	SCGN	1	Inflammation	B14806	Q-04230_A_SS222042	PASS	-1.405	-2.0814	Plate control	PASS
A_BLANK_3	41	OID20457	O76038	SCGN	1	Inflammation	B14806	Q-04230_A_SS222042	PASS	-1.405	-2.0261	Plate control	PASS
G_EMRI12_1	42	OID20457	O76038	SCGN	1	Inflammation	B14806	Q-04230_A_SS222042	PASS	-1.405	-2.233	Plate control	PASS
A_BLANK_4	49	OID20457	O76038	SCGN	1	Inflammation	B14806	Q-04230_A_SS222042	PASS	-1.405	-1.7618	Plate control	PASS
K_NKAB12_1	50	OID20457	O76038	SCGN	1	Inflammation	B14806	Q-04230_A_SS222042	PASS	-1.405	-2.9179	Plate control	PASS
J_NKAB4_2	51	OID20457	O76038	SCGN	1	Inflammation	B14806	Q-04230_A_SS222042	PASS	-1.405	-3.3577	Plate control	PASS
I_PMAI12_1	52	OID20457	O76038	SCGN	1	Inflammation	B14806	Q-04230_A_SS222042	PASS	-1.405	-2.5698	Plate control	PASS
G_EMRI12_2	53	OID20457	O76038	SCGN	1	Inflammation	B14806	Q-04230_A_SS222042	WARN	-1.405	-3.4051	Plate control	PASS
F_EMRI4_1	61	OID20457	O76038	SCGN	1	Inflammation	B14806	Q-04230_A_SS222042	PASS	-1.405	-2.7708	Plate control	PASS
J_NKAB4_3	62	OID20457	O76038	SCGN	1	Inflammation	B14806	Q-04230_A_SS222042	PASS	-1.405	-2.3196	Plate control	PASS
D_ZVAD4_2	63	OID20457	O76038	SCGN	1	Inflammation	B14806	Q-04230_A_SS222042	PASS	-1.405	-2.9874	Plate control	PASS
K_NKAB12_4	64	OID20457	O76038	SCGN	1	Inflammation	B14806	Q-04230_A_SS222042	PASS	-1.405	-3.3154	Plate control	PASS
B_DMSO4_1	65	OID20457	O76038	SCGN	1	Inflammation	B14806	Q-04230_A_SS222042	PASS	-1.405	-2.8018	Plate control	PASS
F_EMRI4_2	73	OID20457	O76038	SCGN	1	Inflammation	B14806	Q-04230_A_SS222042	PASS	-1.405	-2.7446	Plate control	PASS
A_BLANK_1	74	OID20457	O76038	SCGN	1	Inflammation	B14806	Q-04230_A_SS222042	PASS	-1.405	-2.2851	Plate control	PASS
E_ZVAD12_4	75	OID20457	O76038	SCGN	1	Inflammation	B14806	Q-04230_A_SS222042	PASS	-1.405	-2.1325	Plate control	PASS
I_PMAI12_2	76	OID20457	O76038	SCGN	1	Inflammation	B14806	Q-04230_A_SS222042	PASS	-1.405	-2.1487	Plate control	PASS
B_DMSO4_2	77	OID20457	O76038	SCGN	1	Inflammation	B14806	Q-04230_A_SS222042	PASS	-1.405	-3.4483	Plate control	PASS
J_NKAB4_1	85	OID20457	O76038	SCGN	1	Inflammation	B14806	Q-04230_A_SS222042	PASS	-1.405	-2.8946	Plate control	PASS
G_EMRI12_3	86	OID20457	O76038	SCGN	1	Inflammation	B14806	Q-04230_A_SS222042	PASS	-1.405	-2.58	Plate control	PASS
C_DMSO12_1	87	OID20457	O76038	SCGN	1	Inflammation	B14806	Q-04230_A_SS222042	PASS	-1.405	-3.0971	Plate control	PASS
E_ZVAD12_3	88	OID20457	O76038	SCGN	1	Inflammation	B14806	Q-04230_A_SS222042	PASS	-1.405	-2.6418	Plate control	PASS
I_PMAI12_3	89	OID20457	O76038	SCGN	1	Inflammation	B14806	Q-04230_A_SS222042	PASS	-1.405	-2.4487	Plate control	PASS
C_DMSO12_2	1	OID20458	O95715	CXCL14	1	Inflammation	B14806	Q-04230_A_SS222042	PASS	0.231	-1.142	Plate control	PASS
H_PMAI4_4	2	OID20458	O95715	CXCL14	1	Inflammation	B14806	Q-04230_A_SS222042	PASS	0.231	-0.8963	Plate control	PASS
D_ZVAD4_4	3	OID20458	O95715	CXCL14	1	Inflammation	B14806	Q-04230_A_SS222042	PASS	0.231	-0.9502	Plate control	PASS
E_ZVAD12_2	4	OID20458	O95715	CXCL14	1	Inflammation	B14806	Q-04230_A_SS222042	PASS	0.231	-1.0228	Plate control	PASS
K_NKAB12_2	5	OID20458	O95715	CXCL14	1	Inflammation	B14806	Q-04230_A_SS222042	PASS	0.231	-0.9118	Plate control	PASS
D_ZVAD4_1	6	OID20458	O95715	CXCL14	1	Inflammation	B14806	Q-04230_A_SS222042	PASS	0.231	-1.2018	Plate control	PASS
CONTROL_SAMPLE_CSAS2-1	12	OID20458	O95715	CXCL14	1	Inflammation	B14806	Q-04230_A_SS222042	PASS	0.231	1.3616	Plate control	PASS
B_DMSO4_4	13	OID20458	O95715	CXCL14	1	Inflammation	B14806	Q-04230_A_SS222042	PASS	0.231	-0.9949	Plate control	PASS
H_PMAI4_2	14	OID20458	O95715	CXCL14	1	Inflammation	B14806	Q-04230_A_SS222042	PASS	0.231	-0.6214	Plate control	PASS
B_DMSO4_3	15	OID20458	O95715	CXCL14	1	Inflammation	B14806	Q-04230_A_SS222042	PASS	0.231	-0.6783	Plate control	PASS
I_PMAI12_4	16	OID20458	O95715	CXCL14	1	Inflammation	B14806	Q-04230_A_SS222042	PASS	0.231	-0.825	Plate control	PASS
D_ZVAD4_3	17	OID20458	O95715	CXCL14	1	Inflammation	B14806	Q-04230_A_SS222042	WARN	0.231	-0.7417	Plate control	PASS
K_NKAB12_3	18	OID20458	O95715	CXCL14	1	Inflammation	B14806	Q-04230_A_SS222042	PASS	0.231	-0.8967	Plate control	PASS
CONTROL_SAMPLE_CSAS2-2	24	OID20458	O95715	CXCL14	1	Inflammation	B14806	Q-04230_A_SS222042	PASS	0.231	1.2986	Plate control	PASS
A_BLANK_2	25	OID20458	O95715	CXCL14	1	Inflammation	B14806	Q-04230_A_SS222042	PASS	0.231	-0.3361	Plate control	PASS
F_EMRI4_4	26	OID20458	O95715	CXCL14	1	Inflammation	B14806	Q-04230_A_SS222042	PASS	0.231	-1.3229	Plate control	PASS
E_ZVAD12_1	27	OID20458	O95715	CXCL14	1	Inflammation	B14806	Q-04230_A_SS222042	PASS	0.231	-0.8519	Plate control	PASS
J_NKAB4_4	28	OID20458	O95715	CXCL14	1	Inflammation	B14806	Q-04230_A_SS222042	PASS	0.231	-1.0131	Plate control	PASS
H_PMAI4_1	29	OID20458	O95715	CXCL14	1	Inflammation	B14806	Q-04230_A_SS222042	PASS	0.231	-0.7403	Plate control	PASS
F_EMRI4_3	30	OID20458	O95715	CXCL14	1	Inflammation	B14806	Q-04230_A_SS222042	PASS	0.231	-0.81	Plate control	PASS
C_DMSO12_4	37	OID20458	O95715	CXCL14	1	Inflammation	B14806	Q-04230_A_SS222042	PASS	0.231	-0.8909	Plate control	PASS
G_EMRI12_4	38	OID20458	O95715	CXCL14	1	Inflammation	B14806	Q-04230_A_SS222042	PASS	0.231	-0.6928	Plate control	PASS
C_DMSO12_3	39	OID20458	O95715	CXCL14	1	Inflammation	B14806	Q-04230_A_SS222042	PASS	0.231	-1.0164	Plate control	PASS
H_PMAI4_3	40	OID20458	O95715	CXCL14	1	Inflammation	B14806	Q-04230_A_SS222042	PASS	0.231	-0.9215	Plate control	PASS
A_BLANK_3	41	OID20458	O95715	CXCL14	1	Inflammation	B14806	Q-04230_A_SS222042	PASS	0.231	-0.3566	Plate control	PASS
G_EMRI12_1	42	OID20458	O95715	CXCL14	1	Inflammation	B14806	Q-04230_A_SS222042	PASS	0.231	-0.8311	Plate control	PASS
A_BLANK_4	49	OID20458	O95715	CXCL14	1	Inflammation	B14806	Q-04230_A_SS222042	PASS	0.231	-0.4646	Plate control	PASS
K_NKAB12_1	50	OID20458	O95715	CXCL14	1	Inflammation	B14806	Q-04230_A_SS222042	PASS	0.231	-0.764	Plate control	PASS
J_NKAB4_2	51	OID20458	O95715	CXCL14	1	Inflammation	B14806	Q-04230_A_SS222042	PASS	0.231	-0.6617	Plate control	PASS
I_PMAI12_1	52	OID20458	O95715	CXCL14	1	Inflammation	B14806	Q-04230_A_SS222042	PASS	0.231	-1.0443	Plate control	PASS
G_EMRI12_2	53	OID20458	O95715	CXCL14	1	Inflammation	B14806	Q-04230_A_SS222042	WARN	0.231	-0.9971	Plate control	PASS
F_EMRI4_1	61	OID20458	O95715	CXCL14	1	Inflammation	B14806	Q-04230_A_SS222042	PASS	0.231	-1.1863	Plate control	PASS
J_NKAB4_3	62	OID20458	O95715	CXCL14	1	Inflammation	B14806	Q-04230_A_SS222042	PASS	0.231	-1.0674	Plate control	PASS
D_ZVAD4_2	63	OID20458	O95715	CXCL14	1	Inflammation	B14806	Q-04230_A_SS222042	PASS	0.231	-1.2897	Plate control	PASS
K_NKAB12_4	64	OID20458	O95715	CXCL14	1	Inflammation	B14806	Q-04230_A_SS222042	PASS	0.231	-1.2174	Plate control	PASS
B_DMSO4_1	65	OID20458	O95715	CXCL14	1	Inflammation	B14806	Q-04230_A_SS222042	PASS	0.231	-0.6323	Plate control	PASS
F_EMRI4_2	73	OID20458	O95715	CXCL14	1	Inflammation	B14806	Q-04230_A_SS222042	PASS	0.231	-1.0227	Plate control	PASS
A_BLANK_1	74	OID20458	O95715	CXCL14	1	Inflammation	B14806	Q-04230_A_SS222042	PASS	0.231	-0.6286	Plate control	PASS
E_ZVAD12_4	75	OID20458	O95715	CXCL14	1	Inflammation	B14806	Q-04230_A_SS222042	PASS	0.231	-1.2533	Plate control	PASS
I_PMAI12_2	76	OID20458	O95715	CXCL14	1	Inflammation	B14806	Q-04230_A_SS222042	PASS	0.231	-1.2044	Plate control	PASS
B_DMSO4_2	77	OID20458	O95715	CXCL14	1	Inflammation	B14806	Q-04230_A_SS222042	PASS	0.231	-0.9181	Plate control	PASS
J_NKAB4_1	85	OID20458	O95715	CXCL14	1	Inflammation	B14806	Q-04230_A_SS222042	PASS	0.231	-0.9503	Plate control	PASS
G_EMRI12_3	86	OID20458	O95715	CXCL14	1	Inflammation	B14806	Q-04230_A_SS222042	PASS	0.231	-0.9905	Plate control	PASS
C_DMSO12_1	87	OID20458	O95715	CXCL14	1	Inflammation	B14806	Q-04230_A_SS222042	PASS	0.231	-1.3372	Plate control	PASS
E_ZVAD12_3	88	OID20458	O95715	CXCL14	1	Inflammation	B14806	Q-04230_A_SS222042	PASS	0.231	-1.0839	Plate control	PASS
I_PMAI12_3	89	OID20458	O95715	CXCL14	1	Inflammation	B14806	Q-04230_A_SS222042	PASS	0.231	-1.073	Plate control	PASS
C_DMSO12_2	1	OID20459	Q03426	MVK	0.0909	Inflammation	B14806	Q-04230_A_SS222042	PASS	-1.8532	-0.8699	Plate control	PASS
H_PMAI4_4	2	OID20459	Q03426	MVK	0.0909	Inflammation	B14806	Q-04230_A_SS222042	PASS	-1.8532	-1.1505	Plate control	PASS
D_ZVAD4_4	3	OID20459	Q03426	MVK	0.0909	Inflammation	B14806	Q-04230_A_SS222042	PASS	-1.8532	-0.307	Plate control	PASS
E_ZVAD12_2	4	OID20459	Q03426	MVK	0.0909	Inflammation	B14806	Q-04230_A_SS222042	PASS	-1.8532	0.394	Plate control	PASS
K_NKAB12_2	5	OID20459	Q03426	MVK	0.0909	Inflammation	B14806	Q-04230_A_SS222042	PASS	-1.8532	-1.397	Plate control	PASS
D_ZVAD4_1	6	OID20459	Q03426	MVK	0.0909	Inflammation	B14806	Q-04230_A_SS222042	PASS	-1.8532	-0.6869	Plate control	PASS
CONTROL_SAMPLE_CSAS2-1	12	OID20459	Q03426	MVK	0.0909	Inflammation	B14806	Q-04230_A_SS222042	PASS	-1.8532	0.7194	Plate control	PASS
B_DMSO4_4	13	OID20459	Q03426	MVK	0.0909	Inflammation	B14806	Q-04230_A_SS222042	PASS	-1.8532	-0.9595	Plate control	PASS
H_PMAI4_2	14	OID20459	Q03426	MVK	0.0909	Inflammation	B14806	Q-04230_A_SS222042	PASS	-1.8532	-0.8327	Plate control	PASS
B_DMSO4_3	15	OID20459	Q03426	MVK	0.0909	Inflammation	B14806	Q-04230_A_SS222042	PASS	-1.8532	-0.9272	Plate control	PASS
I_PMAI12_4	16	OID20459	Q03426	MVK	0.0909	Inflammation	B14806	Q-04230_A_SS222042	PASS	-1.8532	-0.5862	Plate control	PASS
D_ZVAD4_3	17	OID20459	Q03426	MVK	0.0909	Inflammation	B14806	Q-04230_A_SS222042	WARN	-1.8532	-0.4302	Plate control	PASS
K_NKAB12_3	18	OID20459	Q03426	MVK	0.0909	Inflammation	B14806	Q-04230_A_SS222042	PASS	-1.8532	-1.1784	Plate control	PASS
CONTROL_SAMPLE_CSAS2-2	24	OID20459	Q03426	MVK	0.0909	Inflammation	B14806	Q-04230_A_SS222042	PASS	-1.8532	0.5408	Plate control	PASS
A_BLANK_2	25	OID20459	Q03426	MVK	0.0909	Inflammation	B14806	Q-04230_A_SS222042	PASS	-1.8532	-3.722	Plate control	PASS
F_EMRI4_4	26	OID20459	Q03426	MVK	0.0909	Inflammation	B14806	Q-04230_A_SS222042	PASS	-1.8532	-1.2923	Plate control	PASS
E_ZVAD12_1	27	OID20459	Q03426	MVK	0.0909	Inflammation	B14806	Q-04230_A_SS222042	PASS	-1.8532	0.478	Plate control	PASS
J_NKAB4_4	28	OID20459	Q03426	MVK	0.0909	Inflammation	B14806	Q-04230_A_SS222042	PASS	-1.8532	-1.1719	Plate control	PASS
H_PMAI4_1	29	OID20459	Q03426	MVK	0.0909	Inflammation	B14806	Q-04230_A_SS222042	PASS	-1.8532	-0.0239	Plate control	PASS
F_EMRI4_3	30	OID20459	Q03426	MVK	0.0909	Inflammation	B14806	Q-04230_A_SS222042	PASS	-1.8532	-1.0617	Plate control	PASS
C_DMSO12_4	37	OID20459	Q03426	MVK	0.0909	Inflammation	B14806	Q-04230_A_SS222042	PASS	-1.8532	-1.4478	Plate control	PASS
G_EMRI12_4	38	OID20459	Q03426	MVK	0.0909	Inflammation	B14806	Q-04230_A_SS222042	PASS	-1.8532	-0.5443	Plate control	PASS
C_DMSO12_3	39	OID20459	Q03426	MVK	0.0909	Inflammation	B14806	Q-04230_A_SS222042	PASS	-1.8532	-0.7112	Plate control	PASS
H_PMAI4_3	40	OID20459	Q03426	MVK	0.0909	Inflammation	B14806	Q-04230_A_SS222042	PASS	-1.8532	-0.2938	Plate control	PASS
A_BLANK_3	41	OID20459	Q03426	MVK	0.0909	Inflammation	B14806	Q-04230_A_SS222042	PASS	-1.8532	-4.3995	Plate control	PASS
G_EMRI12_1	42	OID20459	Q03426	MVK	0.0909	Inflammation	B14806	Q-04230_A_SS222042	PASS	-1.8532	0.4689	Plate control	PASS
A_BLANK_4	49	OID20459	Q03426	MVK	0.0909	Inflammation	B14806	Q-04230_A_SS222042	PASS	-1.8532	-3.8094	Plate control	PASS
K_NKAB12_1	50	OID20459	Q03426	MVK	0.0909	Inflammation	B14806	Q-04230_A_SS222042	PASS	-1.8532	-0.9183	Plate control	PASS
J_NKAB4_2	51	OID20459	Q03426	MVK	0.0909	Inflammation	B14806	Q-04230_A_SS222042	PASS	-1.8532	-1.5163	Plate control	PASS
I_PMAI12_1	52	OID20459	Q03426	MVK	0.0909	Inflammation	B14806	Q-04230_A_SS222042	PASS	-1.8532	-0.1212	Plate control	PASS
G_EMRI12_2	53	OID20459	Q03426	MVK	0.0909	Inflammation	B14806	Q-04230_A_SS222042	WARN	-1.8532	0.544	Plate control	PASS
F_EMRI4_1	61	OID20459	Q03426	MVK	0.0909	Inflammation	B14806	Q-04230_A_SS222042	PASS	-1.8532	-0.6604	Plate control	PASS
J_NKAB4_3	62	OID20459	Q03426	MVK	0.0909	Inflammation	B14806	Q-04230_A_SS222042	PASS	-1.8532	-1.7286	Plate control	PASS
D_ZVAD4_2	63	OID20459	Q03426	MVK	0.0909	Inflammation	B14806	Q-04230_A_SS222042	PASS	-1.8532	-1.2189	Plate control	PASS
K_NKAB12_4	64	OID20459	Q03426	MVK	0.0909	Inflammation	B14806	Q-04230_A_SS222042	PASS	-1.8532	-1.4339	Plate control	PASS
B_DMSO4_1	65	OID20459	Q03426	MVK	0.0909	Inflammation	B14806	Q-04230_A_SS222042	PASS	-1.8532	-0.6589	Plate control	PASS
F_EMRI4_2	73	OID20459	Q03426	MVK	0.0909	Inflammation	B14806	Q-04230_A_SS222042	PASS	-1.8532	-0.8241	Plate control	PASS
A_BLANK_1	74	OID20459	Q03426	MVK	0.0909	Inflammation	B14806	Q-04230_A_SS222042	PASS	-1.8532	-3.0041	Plate control	PASS
E_ZVAD12_4	75	OID20459	Q03426	MVK	0.0909	Inflammation	B14806	Q-04230_A_SS222042	PASS	-1.8532	0.3872	Plate control	PASS
I_PMAI12_2	76	OID20459	Q03426	MVK	0.0909	Inflammation	B14806	Q-04230_A_SS222042	PASS	-1.8532	-0.4664	Plate control	PASS
B_DMSO4_2	77	OID20459	Q03426	MVK	0.0909	Inflammation	B14806	Q-04230_A_SS222042	PASS	-1.8532	-1.2972	Plate control	PASS
J_NKAB4_1	85	OID20459	Q03426	MVK	0.0909	Inflammation	B14806	Q-04230_A_SS222042	PASS	-1.8532	-1.0353	Plate control	PASS
G_EMRI12_3	86	OID20459	Q03426	MVK	0.0909	Inflammation	B14806	Q-04230_A_SS222042	PASS	-1.8532	0.2009	Plate control	PASS
C_DMSO12_1	87	OID20459	Q03426	MVK	0.0909	Inflammation	B14806	Q-04230_A_SS222042	PASS	-1.8532	-1.072	Plate control	PASS
E_ZVAD12_3	88	OID20459	Q03426	MVK	0.0909	Inflammation	B14806	Q-04230_A_SS222042	PASS	-1.8532	-0.5243	Plate control	PASS
I_PMAI12_3	89	OID20459	Q03426	MVK	0.0909	Inflammation	B14806	Q-04230_A_SS222042	PASS	-1.8532	-0.5427	Plate control	PASS
C_DMSO12_2	1	OID20460	O14904	WNT9A	0.8636	Inflammation	B14806	Q-04230_A_SS222042	PASS	-1.0892	-2.5978	Plate control	PASS
H_PMAI4_4	2	OID20460	O14904	WNT9A	0.8636	Inflammation	B14806	Q-04230_A_SS222042	PASS	-1.0892	-1.7587	Plate control	PASS
D_ZVAD4_4	3	OID20460	O14904	WNT9A	0.8636	Inflammation	B14806	Q-04230_A_SS222042	PASS	-1.0892	-1.7492	Plate control	PASS
E_ZVAD12_2	4	OID20460	O14904	WNT9A	0.8636	Inflammation	B14806	Q-04230_A_SS222042	PASS	-1.0892	-1.4988	Plate control	PASS
K_NKAB12_2	5	OID20460	O14904	WNT9A	0.8636	Inflammation	B14806	Q-04230_A_SS222042	PASS	-1.0892	-1.968	Plate control	PASS
D_ZVAD4_1	6	OID20460	O14904	WNT9A	0.8636	Inflammation	B14806	Q-04230_A_SS222042	PASS	-1.0892	-1.7251	Plate control	PASS
CONTROL_SAMPLE_CSAS2-1	12	OID20460	O14904	WNT9A	0.8636	Inflammation	B14806	Q-04230_A_SS222042	PASS	-1.0892	0.5708	Plate control	PASS
B_DMSO4_4	13	OID20460	O14904	WNT9A	0.8636	Inflammation	B14806	Q-04230_A_SS222042	PASS	-1.0892	-2.1029	Plate control	PASS
H_PMAI4_2	14	OID20460	O14904	WNT9A	0.8636	Inflammation	B14806	Q-04230_A_SS222042	PASS	-1.0892	-1.7238	Plate control	PASS
B_DMSO4_3	15	OID20460	O14904	WNT9A	0.8636	Inflammation	B14806	Q-04230_A_SS222042	PASS	-1.0892	-1.4285	Plate control	PASS
I_PMAI12_4	16	OID20460	O14904	WNT9A	0.8636	Inflammation	B14806	Q-04230_A_SS222042	PASS	-1.0892	-1.5435	Plate control	PASS
D_ZVAD4_3	17	OID20460	O14904	WNT9A	0.8636	Inflammation	B14806	Q-04230_A_SS222042	WARN	-1.0892	-0.7143	Plate control	PASS
K_NKAB12_3	18	OID20460	O14904	WNT9A	0.8636	Inflammation	B14806	Q-04230_A_SS222042	PASS	-1.0892	-1.9662	Plate control	PASS
CONTROL_SAMPLE_CSAS2-2	24	OID20460	O14904	WNT9A	0.8636	Inflammation	B14806	Q-04230_A_SS222042	PASS	-1.0892	0.4822	Plate control	PASS
A_BLANK_2	25	OID20460	O14904	WNT9A	0.8636	Inflammation	B14806	Q-04230_A_SS222042	PASS	-1.0892	-1.7531	Plate control	PASS
F_EMRI4_4	26	OID20460	O14904	WNT9A	0.8636	Inflammation	B14806	Q-04230_A_SS222042	PASS	-1.0892	-2.6234	Plate control	PASS
E_ZVAD12_1	27	OID20460	O14904	WNT9A	0.8636	Inflammation	B14806	Q-04230_A_SS222042	PASS	-1.0892	-2.0366	Plate control	PASS
J_NKAB4_4	28	OID20460	O14904	WNT9A	0.8636	Inflammation	B14806	Q-04230_A_SS222042	PASS	-1.0892	-2.7523	Plate control	PASS
H_PMAI4_1	29	OID20460	O14904	WNT9A	0.8636	Inflammation	B14806	Q-04230_A_SS222042	PASS	-1.0892	-1.7874	Plate control	PASS
F_EMRI4_3	30	OID20460	O14904	WNT9A	0.8636	Inflammation	B14806	Q-04230_A_SS222042	PASS	-1.0892	-0.9429	Plate control	PASS
C_DMSO12_4	37	OID20460	O14904	WNT9A	0.8636	Inflammation	B14806	Q-04230_A_SS222042	PASS	-1.0892	-2.2068	Plate control	PASS
G_EMRI12_4	38	OID20460	O14904	WNT9A	0.8636	Inflammation	B14806	Q-04230_A_SS222042	PASS	-1.0892	-1.2091	Plate control	PASS
C_DMSO12_3	39	OID20460	O14904	WNT9A	0.8636	Inflammation	B14806	Q-04230_A_SS222042	PASS	-1.0892	-1.424	Plate control	PASS
H_PMAI4_3	40	OID20460	O14904	WNT9A	0.8636	Inflammation	B14806	Q-04230_A_SS222042	PASS	-1.0892	-1.069	Plate control	PASS
A_BLANK_3	41	OID20460	O14904	WNT9A	0.8636	Inflammation	B14806	Q-04230_A_SS222042	PASS	-1.0892	-1.9529	Plate control	PASS
G_EMRI12_1	42	OID20460	O14904	WNT9A	0.8636	Inflammation	B14806	Q-04230_A_SS222042	PASS	-1.0892	-1.0597	Plate control	PASS
A_BLANK_4	49	OID20460	O14904	WNT9A	0.8636	Inflammation	B14806	Q-04230_A_SS222042	PASS	-1.0892	-1.311	Plate control	PASS
K_NKAB12_1	50	OID20460	O14904	WNT9A	0.8636	Inflammation	B14806	Q-04230_A_SS222042	PASS	-1.0892	-1.8207	Plate control	PASS
J_NKAB4_2	51	OID20460	O14904	WNT9A	0.8636	Inflammation	B14806	Q-04230_A_SS222042	PASS	-1.0892	-0.8429	Plate control	PASS
I_PMAI12_1	52	OID20460	O14904	WNT9A	0.8636	Inflammation	B14806	Q-04230_A_SS222042	PASS	-1.0892	-1.0422	Plate control	PASS
G_EMRI12_2	53	OID20460	O14904	WNT9A	0.8636	Inflammation	B14806	Q-04230_A_SS222042	WARN	-1.0892	-2.3532	Plate control	PASS
F_EMRI4_1	61	OID20460	O14904	WNT9A	0.8636	Inflammation	B14806	Q-04230_A_SS222042	PASS	-1.0892	-1.9334	Plate control	PASS
J_NKAB4_3	62	OID20460	O14904	WNT9A	0.8636	Inflammation	B14806	Q-04230_A_SS222042	PASS	-1.0892	-1.4501	Plate control	PASS
D_ZVAD4_2	63	OID20460	O14904	WNT9A	0.8636	Inflammation	B14806	Q-04230_A_SS222042	PASS	-1.0892	-1.8321	Plate control	PASS
K_NKAB12_4	64	OID20460	O14904	WNT9A	0.8636	Inflammation	B14806	Q-04230_A_SS222042	PASS	-1.0892	-1.4069	Plate control	PASS
B_DMSO4_1	65	OID20460	O14904	WNT9A	0.8636	Inflammation	B14806	Q-04230_A_SS222042	PASS	-1.0892	-1.1671	Plate control	PASS
F_EMRI4_2	73	OID20460	O14904	WNT9A	0.8636	Inflammation	B14806	Q-04230_A_SS222042	PASS	-1.0892	-1.8578	Plate control	PASS
A_BLANK_1	74	OID20460	O14904	WNT9A	0.8636	Inflammation	B14806	Q-04230_A_SS222042	PASS	-1.0892	-1.5618	Plate control	PASS
E_ZVAD12_4	75	OID20460	O14904	WNT9A	0.8636	Inflammation	B14806	Q-04230_A_SS222042	PASS	-1.0892	-1.5684	Plate control	PASS
I_PMAI12_2	76	OID20460	O14904	WNT9A	0.8636	Inflammation	B14806	Q-04230_A_SS222042	PASS	-1.0892	-1.9139	Plate control	PASS
B_DMSO4_2	77	OID20460	O14904	WNT9A	0.8636	Inflammation	B14806	Q-04230_A_SS222042	PASS	-1.0892	-1.6059	Plate control	PASS
J_NKAB4_1	85	OID20460	O14904	WNT9A	0.8636	Inflammation	B14806	Q-04230_A_SS222042	PASS	-1.0892	-1.7164	Plate control	PASS
G_EMRI12_3	86	OID20460	O14904	WNT9A	0.8636	Inflammation	B14806	Q-04230_A_SS222042	PASS	-1.0892	-1.6847	Plate control	PASS
C_DMSO12_1	87	OID20460	O14904	WNT9A	0.8636	Inflammation	B14806	Q-04230_A_SS222042	PASS	-1.0892	-1.6482	Plate control	PASS
E_ZVAD12_3	88	OID20460	O14904	WNT9A	0.8636	Inflammation	B14806	Q-04230_A_SS222042	PASS	-1.0892	-1.4528	Plate control	PASS
I_PMAI12_3	89	OID20460	O14904	WNT9A	0.8636	Inflammation	B14806	Q-04230_A_SS222042	PASS	-1.0892	-2.0671	Plate control	PASS
C_DMSO12_2	1	OID20461	P26951	IL3RA	0.9318	Inflammation	B14806	Q-04230_A_SS222042	PASS	0.3283	0.01	Plate control	WARN
H_PMAI4_4	2	OID20461	P26951	IL3RA	0.9318	Inflammation	B14806	Q-04230_A_SS222042	PASS	0.3283	-0.0204	Plate control	WARN
D_ZVAD4_4	3	OID20461	P26951	IL3RA	0.9318	Inflammation	B14806	Q-04230_A_SS222042	PASS	0.3283	0.0916	Plate control	WARN
E_ZVAD12_2	4	OID20461	P26951	IL3RA	0.9318	Inflammation	B14806	Q-04230_A_SS222042	PASS	0.3283	0.1182	Plate control	WARN
K_NKAB12_2	5	OID20461	P26951	IL3RA	0.9318	Inflammation	B14806	Q-04230_A_SS222042	PASS	0.3283	0.1312	Plate control	WARN
D_ZVAD4_1	6	OID20461	P26951	IL3RA	0.9318	Inflammation	B14806	Q-04230_A_SS222042	PASS	0.3283	-0.0703	Plate control	WARN
CONTROL_SAMPLE_CSAS2-1	12	OID20461	P26951	IL3RA	0.9318	Inflammation	B14806	Q-04230_A_SS222042	PASS	0.3283	-0.0264	Plate control	WARN
B_DMSO4_4	13	OID20461	P26951	IL3RA	0.9318	Inflammation	B14806	Q-04230_A_SS222042	PASS	0.3283	0.0237	Plate control	WARN
H_PMAI4_2	14	OID20461	P26951	IL3RA	0.9318	Inflammation	B14806	Q-04230_A_SS222042	PASS	0.3283	0.2766	Plate control	WARN
B_DMSO4_3	15	OID20461	P26951	IL3RA	0.9318	Inflammation	B14806	Q-04230_A_SS222042	PASS	0.3283	0.3051	Plate control	WARN
I_PMAI12_4	16	OID20461	P26951	IL3RA	0.9318	Inflammation	B14806	Q-04230_A_SS222042	PASS	0.3283	0.1217	Plate control	WARN
D_ZVAD4_3	17	OID20461	P26951	IL3RA	0.9318	Inflammation	B14806	Q-04230_A_SS222042	WARN	0.3283	0.3704	Plate control	WARN
K_NKAB12_3	18	OID20461	P26951	IL3RA	0.9318	Inflammation	B14806	Q-04230_A_SS222042	PASS	0.3283	0.0929	Plate control	WARN
CONTROL_SAMPLE_CSAS2-2	24	OID20461	P26951	IL3RA	0.9318	Inflammation	B14806	Q-04230_A_SS222042	PASS	0.3283	0.0568	Plate control	WARN
A_BLANK_2	25	OID20461	P26951	IL3RA	0.9318	Inflammation	B14806	Q-04230_A_SS222042	PASS	0.3283	-0.0921	Plate control	WARN
F_EMRI4_4	26	OID20461	P26951	IL3RA	0.9318	Inflammation	B14806	Q-04230_A_SS222042	PASS	0.3283	0.0503	Plate control	WARN
E_ZVAD12_1	27	OID20461	P26951	IL3RA	0.9318	Inflammation	B14806	Q-04230_A_SS222042	PASS	0.3283	0.2543	Plate control	WARN
J_NKAB4_4	28	OID20461	P26951	IL3RA	0.9318	Inflammation	B14806	Q-04230_A_SS222042	PASS	0.3283	0.2632	Plate control	WARN
H_PMAI4_1	29	OID20461	P26951	IL3RA	0.9318	Inflammation	B14806	Q-04230_A_SS222042	PASS	0.3283	0.3869	Plate control	WARN
F_EMRI4_3	30	OID20461	P26951	IL3RA	0.9318	Inflammation	B14806	Q-04230_A_SS222042	PASS	0.3283	0.3064	Plate control	WARN
C_DMSO12_4	37	OID20461	P26951	IL3RA	0.9318	Inflammation	B14806	Q-04230_A_SS222042	PASS	0.3283	-0.0332	Plate control	WARN
G_EMRI12_4	38	OID20461	P26951	IL3RA	0.9318	Inflammation	B14806	Q-04230_A_SS222042	PASS	0.3283	-0.0703	Plate control	WARN
C_DMSO12_3	39	OID20461	P26951	IL3RA	0.9318	Inflammation	B14806	Q-04230_A_SS222042	PASS	0.3283	-0.0027	Plate control	WARN
H_PMAI4_3	40	OID20461	P26951	IL3RA	0.9318	Inflammation	B14806	Q-04230_A_SS222042	PASS	0.3283	0.2279	Plate control	WARN
A_BLANK_3	41	OID20461	P26951	IL3RA	0.9318	Inflammation	B14806	Q-04230_A_SS222042	PASS	0.3283	0.2286	Plate control	WARN
G_EMRI12_1	42	OID20461	P26951	IL3RA	0.9318	Inflammation	B14806	Q-04230_A_SS222042	PASS	0.3283	0.3627	Plate control	WARN
A_BLANK_4	49	OID20461	P26951	IL3RA	0.9318	Inflammation	B14806	Q-04230_A_SS222042	PASS	0.3283	-0.2577	Plate control	WARN
K_NKAB12_1	50	OID20461	P26951	IL3RA	0.9318	Inflammation	B14806	Q-04230_A_SS222042	PASS	0.3283	-0.1	Plate control	WARN
J_NKAB4_2	51	OID20461	P26951	IL3RA	0.9318	Inflammation	B14806	Q-04230_A_SS222042	PASS	0.3283	-0.0761	Plate control	WARN
I_PMAI12_1	52	OID20461	P26951	IL3RA	0.9318	Inflammation	B14806	Q-04230_A_SS222042	PASS	0.3283	-0.12	Plate control	WARN
G_EMRI12_2	53	OID20461	P26951	IL3RA	0.9318	Inflammation	B14806	Q-04230_A_SS222042	WARN	0.3283	-0.0841	Plate control	WARN
F_EMRI4_1	61	OID20461	P26951	IL3RA	0.9318	Inflammation	B14806	Q-04230_A_SS222042	PASS	0.3283	-0.4786	Plate control	WARN
J_NKAB4_3	62	OID20461	P26951	IL3RA	0.9318	Inflammation	B14806	Q-04230_A_SS222042	PASS	0.3283	-0.2162	Plate control	WARN
D_ZVAD4_2	63	OID20461	P26951	IL3RA	0.9318	Inflammation	B14806	Q-04230_A_SS222042	PASS	0.3283	-0.4239	Plate control	WARN
K_NKAB12_4	64	OID20461	P26951	IL3RA	0.9318	Inflammation	B14806	Q-04230_A_SS222042	PASS	0.3283	-0.1821	Plate control	WARN
B_DMSO4_1	65	OID20461	P26951	IL3RA	0.9318	Inflammation	B14806	Q-04230_A_SS222042	PASS	0.3283	0.046	Plate control	WARN
F_EMRI4_2	73	OID20461	P26951	IL3RA	0.9318	Inflammation	B14806	Q-04230_A_SS222042	PASS	0.3283	-0.4488	Plate control	WARN
A_BLANK_1	74	OID20461	P26951	IL3RA	0.9318	Inflammation	B14806	Q-04230_A_SS222042	PASS	0.3283	-0.4559	Plate control	WARN
E_ZVAD12_4	75	OID20461	P26951	IL3RA	0.9318	Inflammation	B14806	Q-04230_A_SS222042	PASS	0.3283	-0.4223	Plate control	WARN
I_PMAI12_2	76	OID20461	P26951	IL3RA	0.9318	Inflammation	B14806	Q-04230_A_SS222042	PASS	0.3283	-0.5062	Plate control	WARN
B_DMSO4_2	77	OID20461	P26951	IL3RA	0.9318	Inflammation	B14806	Q-04230_A_SS222042	PASS	0.3283	-0.1301	Plate control	WARN
J_NKAB4_1	85	OID20461	P26951	IL3RA	0.9318	Inflammation	B14806	Q-04230_A_SS222042	PASS	0.3283	-0.7356	Plate control	WARN
G_EMRI12_3	86	OID20461	P26951	IL3RA	0.9318	Inflammation	B14806	Q-04230_A_SS222042	PASS	0.3283	-0.788	Plate control	WARN
C_DMSO12_1	87	OID20461	P26951	IL3RA	0.9318	Inflammation	B14806	Q-04230_A_SS222042	PASS	0.3283	-0.6147	Plate control	WARN
E_ZVAD12_3	88	OID20461	P26951	IL3RA	0.9318	Inflammation	B14806	Q-04230_A_SS222042	PASS	0.3283	-0.7415	Plate control	WARN
I_PMAI12_3	89	OID20461	P26951	IL3RA	0.9318	Inflammation	B14806	Q-04230_A_SS222042	PASS	0.3283	-0.5539	Plate control	WARN
C_DMSO12_2	1	OID20462	Q9Y3P8	SIT1	0.0682	Inflammation	B14806	Q-04230_A_SS222042	PASS	-1.0153	4.0497	Plate control	PASS
H_PMAI4_4	2	OID20462	Q9Y3P8	SIT1	0.0682	Inflammation	B14806	Q-04230_A_SS222042	PASS	-1.0153	4.1517	Plate control	PASS
D_ZVAD4_4	3	OID20462	Q9Y3P8	SIT1	0.0682	Inflammation	B14806	Q-04230_A_SS222042	PASS	-1.0153	4.1614	Plate control	PASS
E_ZVAD12_2	4	OID20462	Q9Y3P8	SIT1	0.0682	Inflammation	B14806	Q-04230_A_SS222042	PASS	-1.0153	3.897	Plate control	PASS
K_NKAB12_2	5	OID20462	Q9Y3P8	SIT1	0.0682	Inflammation	B14806	Q-04230_A_SS222042	PASS	-1.0153	4.069	Plate control	PASS
D_ZVAD4_1	6	OID20462	Q9Y3P8	SIT1	0.0682	Inflammation	B14806	Q-04230_A_SS222042	PASS	-1.0153	3.912	Plate control	PASS
CONTROL_SAMPLE_CSAS2-1	12	OID20462	Q9Y3P8	SIT1	0.0682	Inflammation	B14806	Q-04230_A_SS222042	PASS	-1.0153	0.0822	Plate control	PASS
B_DMSO4_4	13	OID20462	Q9Y3P8	SIT1	0.0682	Inflammation	B14806	Q-04230_A_SS222042	PASS	-1.0153	4.1397	Plate control	PASS
H_PMAI4_2	14	OID20462	Q9Y3P8	SIT1	0.0682	Inflammation	B14806	Q-04230_A_SS222042	PASS	-1.0153	4.4076	Plate control	PASS
B_DMSO4_3	15	OID20462	Q9Y3P8	SIT1	0.0682	Inflammation	B14806	Q-04230_A_SS222042	PASS	-1.0153	4.1144	Plate control	PASS
I_PMAI12_4	16	OID20462	Q9Y3P8	SIT1	0.0682	Inflammation	B14806	Q-04230_A_SS222042	PASS	-1.0153	4.3211	Plate control	PASS
D_ZVAD4_3	17	OID20462	Q9Y3P8	SIT1	0.0682	Inflammation	B14806	Q-04230_A_SS222042	WARN	-1.0153	4.1192	Plate control	PASS
K_NKAB12_3	18	OID20462	Q9Y3P8	SIT1	0.0682	Inflammation	B14806	Q-04230_A_SS222042	PASS	-1.0153	4.021	Plate control	PASS
CONTROL_SAMPLE_CSAS2-2	24	OID20462	Q9Y3P8	SIT1	0.0682	Inflammation	B14806	Q-04230_A_SS222042	PASS	-1.0153	-0.2019	Plate control	PASS
A_BLANK_2	25	OID20462	Q9Y3P8	SIT1	0.0682	Inflammation	B14806	Q-04230_A_SS222042	PASS	-1.0153	-1.6382	Plate control	PASS
F_EMRI4_4	26	OID20462	Q9Y3P8	SIT1	0.0682	Inflammation	B14806	Q-04230_A_SS222042	PASS	-1.0153	3.8404	Plate control	PASS
E_ZVAD12_1	27	OID20462	Q9Y3P8	SIT1	0.0682	Inflammation	B14806	Q-04230_A_SS222042	PASS	-1.0153	4.1748	Plate control	PASS
J_NKAB4_4	28	OID20462	Q9Y3P8	SIT1	0.0682	Inflammation	B14806	Q-04230_A_SS222042	PASS	-1.0153	3.9824	Plate control	PASS
H_PMAI4_1	29	OID20462	Q9Y3P8	SIT1	0.0682	Inflammation	B14806	Q-04230_A_SS222042	PASS	-1.0153	4.3921	Plate control	PASS
F_EMRI4_3	30	OID20462	Q9Y3P8	SIT1	0.0682	Inflammation	B14806	Q-04230_A_SS222042	PASS	-1.0153	4.0216	Plate control	PASS
C_DMSO12_4	37	OID20462	Q9Y3P8	SIT1	0.0682	Inflammation	B14806	Q-04230_A_SS222042	PASS	-1.0153	3.7872	Plate control	PASS
[truncated: 31,719 more rows]
